# Supplementary material for: Genomic epidemiology of the first epidemic wave of severe acute respiratory syndrome coronavirus 2 (SARS-CoV-2) in Palestine
Source: Microb Genom. 2021 Jun 22;7(6):000584. doi: 10.1099/mgen.0.000584 (PMC8461465; doi:10.1099/mgen.0.000584)
Supplement: Supplementary material 2 [file mgen-7-0584-s002.xls]

## Sheet: Mutations_per_isolate
Table S2: List of SNPs identified in all the 69 isolates compared to the Wuhan-Hu-1 reference sequence (GenBank accession MN908947; equivalent GISAID ID EPI_ISL_402125).
SNPs flagged as putative sequencing errors were discarded (a full list of ‘masked’ sites is available at https://github.com/W-L/ProblematicSites_SARS-CoV2/blob/master/problematic_sites_sarsCov2.vcf, accessed 25/08/2020).
Sample_ID	Nucleotide_Position	Ref(Nt)	Alt(Nt)	ORF	Ref(AA)	Codon	Alt(AA)	NS/S
1	241	C	T	5'UTR	-1	-1	-1	S
1	313	C	T	orf1a	L	16	L	S
1	3037	C	T	orf1a	F	924	F	S
1	4510	G	A	orf1a	V	1415	V	S
1	14408	C	T	orf1b	P	4737	L	NS
1	14575	G	T	orf1b	A	4793	S	NS
1	15438	G	T	orf1b	M	5080	I	NS
1	17562	G	T	orf1b	R	5779	R	S
1	23403	A	G	S	D	614	G	NS
1	25785	G	T	orf3a	W	131	C	NS
1	28881	G	A	N	R	203	K	NS
1	28882	G	A	N	R	203	R	S
1	28883	G	C	N	G	204	R	NS
1	29179	G	T	N	P	302	P	S
1	29260	G	T	N	T	329	T	S
2	241	C	T	5'UTR	-1	-1	-1	S
2	313	C	T	orf1a	L	16	L	S
2	3037	C	T	orf1a	F	924	F	S
2	4510	G	A	orf1a	V	1415	V	S
2	14408	C	T	orf1b	P	4737	L	NS
2	14575	G	T	orf1b	A	4793	S	NS
2	15438	G	T	orf1b	M	5080	I	NS
2	17562	G	T	orf1b	R	5779	R	S
2	23403	A	G	S	D	614	G	NS
2	25785	G	T	orf3a	W	131	C	NS
2	28881	G	A	N	R	203	K	NS
2	28882	G	A	N	R	203	R	S
2	28883	G	C	N	G	204	R	NS
2	29179	G	T	N	P	302	P	S
2	29260	G	T	N	T	329	T	S
3	241	C	T	5'UTR	-1	-1	-1	S
3	313	C	T	orf1a	L	16	L	S
3	586	T	C	orf1a	L	107	L	S
3	3037	C	T	orf1a	F	924	F	S
3	14408	C	T	orf1b	P	4737	L	NS
3	15438	G	T	orf1b	M	5080	I	NS
3	23403	A	G	S	D	614	G	NS
3	25785	G	T	orf3a	W	131	C	NS
3	28881	G	A	N	R	203	K	NS
3	28882	G	A	N	R	203	R	S
3	28883	G	C	N	G	204	R	NS
3	29260	G	T	N	T	329	T	S
4	241	C	T	5'UTR	-1	-1	-1	S
4	313	C	T	orf1a	L	16	L	S
4	2455	C	T	orf1a	L	730	L	S
4	3037	C	T	orf1a	F	924	F	S
4	3138	A	G	orf1a	K	958	R	NS
4	3482	G	A	orf1a	G	1073	R	NS
4	4510	G	A	orf1a	V	1415	V	S
4	14408	C	T	orf1b	P	4737	L	NS
4	15438	G	T	orf1b	M	5080	I	NS
4	23403	A	G	S	D	614	G	NS
4	25785	G	T	orf3a	W	131	C	NS
4	27925	C	A	orf8	T	11	K	NS
4	28881	G	A	N	R	203	K	NS
4	28882	G	A	N	R	203	R	S
4	28883	G	C	N	G	204	R	NS
4	28904	G	A	N	A	211	T	NS
7	241	C	T	5'UTR	-1	-1	-1	S
7	313	C	T	orf1a	L	16	L	S
7	897	C	T	orf1a	A	211	V	NS
7	3037	C	T	orf1a	F	924	F	S
7	4510	G	A	orf1a	V	1415	V	S
7	9741	A	G	orf1a	N	3159	S	NS
7	14408	C	T	orf1b	P	4737	L	NS
7	15438	G	T	orf1b	M	5080	I	NS
7	21123	G	T	orf1b	G	6966	G	S
7	23403	A	G	S	D	614	G	NS
7	25785	G	T	orf3a	W	131	C	NS
7	28881	G	A	N	R	203	K	NS
7	28882	G	A	N	R	203	R	S
7	28883	G	C	N	G	204	R	NS
7	29260	G	T	N	T	329	T	S
9	241	C	T	5'UTR	-1	-1	-1	S
9	313	C	T	orf1a	L	16	L	S
9	2455	C	T	orf1a	L	730	L	S
9	3037	C	T	orf1a	F	924	F	S
9	3138	A	G	orf1a	K	958	R	NS
9	3482	G	A	orf1a	G	1073	R	NS
9	4510	G	A	orf1a	V	1415	V	S
9	12631	A	G	orf1a	L	4122	L	S
9	14408	C	T	orf1b	P	4737	L	NS
9	15438	G	T	orf1b	M	5080	I	NS
9	23403	A	G	S	D	614	G	NS
9	25455	G	T	orf3a	K	21	N	NS
9	25785	G	T	orf3a	W	131	C	NS
9	26858	C	T	M	F	112	F	S
9	27925	C	A	orf8	T	11	K	NS
9	28881	G	A	N	R	203	K	NS
9	28882	G	A	N	R	203	R	S
9	28883	G	C	N	G	204	R	NS
9	28904	G	A	N	A	211	T	NS
9	29477	G	T	N	D	402	Y	NS
10	241	C	T	5'UTR	-1	-1	-1	S
10	313	C	T	orf1a	L	16	L	S
10	2455	C	T	orf1a	L	730	L	S
10	3037	C	T	orf1a	F	924	F	S
10	3138	A	G	orf1a	K	958	R	NS
10	3482	G	A	orf1a	G	1073	R	NS
10	4510	G	A	orf1a	V	1415	V	S
10	5012	G	T	orf1a	V	1583	F	NS
10	14408	C	T	orf1b	P	4737	L	NS
10	15438	G	T	orf1b	M	5080	I	NS
10	18166	C	T	orf1b	P	5981	S	NS
10	23403	A	G	S	D	614	G	NS
10	25785	G	T	orf3a	W	131	C	NS
10	27925	C	A	orf8	T	11	K	NS
10	28881	G	A	N	R	203	K	NS
10	28882	G	A	N	R	203	R	S
10	28883	G	C	N	G	204	R	NS
11	241	C	T	5'UTR	-1	-1	-1	S
11	313	C	T	orf1a	L	16	L	S
11	1911	C	T	orf1a	S	549	F	NS
11	3037	C	T	orf1a	F	924	F	S
11	4510	G	A	orf1a	V	1415	V	S
11	6195	C	T	orf1a	P	1977	L	NS
11	14408	C	T	orf1b	P	4737	L	NS
11	15438	G	T	orf1b	M	5080	I	NS
11	23403	A	G	S	D	614	G	NS
11	23948	G	C	S	D	796	H	NS
11	25785	G	T	orf3a	W	131	C	NS
11	28881	G	A	N	R	203	K	NS
11	28882	G	A	N	R	203	R	S
11	28883	G	C	N	G	204	R	NS
11	29260	G	T	N	T	329	T	S
13	241	C	T	5'UTR	-1	-1	-1	S
13	3037	C	T	orf1a	F	924	F	S
13	14408	C	T	orf1b	P	4737	L	NS
13	15324	C	T	orf1b	N	5042	N	S
13	23403	A	G	S	D	614	G	NS
14	241	C	T	5'UTR	-1	-1	-1	S
14	1685	G	A	orf1a	A	474	T	NS
14	3037	C	T	orf1a	F	924	F	S
14	14408	C	T	orf1b	P	4737	L	NS
14	15324	C	T	orf1b	N	5042	N	S
14	23403	A	G	S	D	614	G	NS
15	241	C	T	5'UTR	-1	-1	-1	S
15	3037	C	T	orf1a	F	924	F	S
15	14408	C	T	orf1b	P	4737	L	NS
15	15324	C	T	orf1b	N	5042	N	S
15	23403	A	G	S	D	614	G	NS
16	241	C	T	5'UTR	-1	-1	-1	S
16	3037	C	T	orf1a	F	924	F	S
16	14408	C	T	orf1b	P	4737	L	NS
16	15324	C	T	orf1b	N	5042	N	S
16	23403	A	G	S	D	614	G	NS
19	241	C	T	5'UTR	-1	-1	-1	S
19	3037	C	T	orf1a	F	924	F	S
19	14408	C	T	orf1b	P	4737	L	NS
19	15324	C	T	orf1b	N	5042	N	S
19	23403	A	G	S	D	614	G	NS
21	241	C	T	5'UTR	-1	-1	-1	S
21	3037	C	T	orf1a	F	924	F	S
21	14408	C	T	orf1b	P	4737	L	NS
21	19839	T	C	orf1b	N	6538	N	S
21	23403	A	G	S	D	614	G	NS
21	28881	G	A	N	R	203	K	NS
21	28882	G	A	N	R	203	R	S
21	28883	G	C	N	G	204	R	NS
21	29751	G	A	3'UTR	-1	-1	-1	S
22	7479	A	G	orf1a	N	2405	S	NS
22	11083	NA	NA	orf1a	NA	NA	NA	S
22	14805	C	T	orf1b	Y	4869	Y	S
22	17247	T	C	orf1b	R	5674	R	S
22	25572	C	T	orf3a	S	60	S	S
22	26144	G	T	orf3a	G	251	V	NS
22	28887	C	T	N	T	205	I	NS
23	241	C	T	5'UTR	-1	-1	-1	S
23	2113	C	T	orf1a	I	616	I	S
23	3037	C	T	orf1a	F	924	F	S
23	7765	C	T	orf1a	S	2500	S	S
23	14408	C	T	orf1b	P	4737	L	NS
23	17690	C	T	orf1b	S	5822	L	NS
23	18877	C	T	orf1b	L	6218	L	S
23	23403	A	G	S	D	614	G	NS
23	25563	G	T	orf3a	Q	57	H	NS
24	241	C	T	5'UTR	-1	-1	-1	S
24	2113	C	T	orf1a	I	616	I	S
24	3037	C	T	orf1a	F	924	F	S
24	7765	C	T	orf1a	S	2500	S	S
24	14408	C	T	orf1b	P	4737	L	NS
24	17690	C	T	orf1b	S	5822	L	NS
24	18877	C	T	orf1b	L	6218	L	S
24	23403	A	G	S	D	614	G	NS
24	25563	G	T	orf3a	Q	57	H	NS
28	241	C	T	5'UTR	-1	-1	-1	S
28	3037	C	T	orf1a	F	924	F	S
28	14408	C	T	orf1b	P	4737	L	NS
28	15324	C	T	orf1b	N	5042	N	S
28	23403	A	G	S	D	614	G	NS
29	241	C	T	5'UTR	-1	-1	-1	S
29	1059	C	T	orf1a	T	265	I	NS
29	3037	C	T	orf1a	F	924	F	S
29	14408	C	T	orf1b	P	4737	L	NS
29	20755	A	C	orf1b	S	6844	R	NS
29	23403	A	G	S	D	614	G	NS
29	23813	A	T	S	N	751	Y	NS
29	25563	G	T	orf3a	Q	57	H	NS
29	25844	C	T	orf3a	T	151	I	NS
30	241	C	T	5'UTR	-1	-1	-1	S
30	1059	C	T	orf1a	T	265	I	NS
30	3037	C	T	orf1a	F	924	F	S
30	14408	C	T	orf1b	P	4737	L	NS
30	20755	A	C	orf1b	S	6844	R	NS
30	23403	A	G	S	D	614	G	NS
30	23813	A	T	S	N	751	Y	NS
30	25563	G	T	orf3a	Q	57	H	NS
30	25844	C	T	orf3a	T	151	I	NS
31	241	C	T	5'UTR	-1	-1	-1	S
31	1059	C	T	orf1a	T	265	I	NS
31	3037	C	T	orf1a	F	924	F	S
31	14408	C	T	orf1b	P	4737	L	NS
31	20755	A	C	orf1b	S	6844	R	NS
31	23403	A	G	S	D	614	G	NS
31	25563	G	T	orf3a	Q	57	H	NS
32	7011	C	T	orf1a	A	2249	V	NS
32	11083	NA	NA	orf1a	NA	NA	NA	S
32	14805	C	T	orf1b	Y	4869	Y	S
32	15720	C	T	orf1b	D	5174	D	S
32	17247	T	C	orf1b	R	5674	R	S
32	26144	G	T	orf3a	G	251	V	NS
33	241	C	T	5'UTR	-1	-1	-1	S
33	1059	C	T	orf1a	T	265	I	NS
33	3037	C	T	orf1a	F	924	F	S
33	14408	C	T	orf1b	P	4737	L	NS
33	20755	A	C	orf1b	S	6844	R	NS
33	23403	A	G	S	D	614	G	NS
33	23813	A	T	S	N	751	Y	NS
33	25563	G	T	orf3a	Q	57	H	NS
33	25844	C	T	orf3a	T	151	I	NS
34	241	C	T	5'UTR	-1	-1	-1	S
34	1059	C	T	orf1a	T	265	I	NS
34	3037	C	T	orf1a	F	924	F	S
34	14805	C	T	orf1b	Y	4869	Y	S
34	20755	A	C	orf1b	S	6844	R	NS
34	23403	A	G	S	D	614	G	NS
34	25563	G	T	orf3a	Q	57	H	NS
35	241	C	T	5'UTR	-1	-1	-1	S
35	1059	C	T	orf1a	T	265	I	NS
35	3037	C	T	orf1a	F	924	F	S
35	14408	C	T	orf1b	P	4737	L	NS
35	14805	C	T	orf1b	Y	4869	Y	S
35	20755	A	C	orf1b	S	6844	R	NS
35	23403	A	G	S	D	614	G	NS
35	25563	G	T	orf3a	Q	57	H	NS
36	241	C	T	5'UTR	-1	-1	-1	S
36	313	C	T	orf1a	L	16	L	S
36	3037	C	T	orf1a	F	924	F	S
36	3468	G	T	orf1a	G	1068	V	NS
36	4211	G	A	orf1a	A	1316	T	NS
36	4510	G	A	orf1a	V	1415	V	S
36	14408	C	T	orf1b	P	4737	L	NS
36	14760	C	T	orf1b	F	4854	F	S
36	15438	G	T	orf1b	M	5080	I	NS
36	23403	A	G	S	D	614	G	NS
36	25785	G	T	orf3a	W	131	C	NS
36	28881	G	A	N	R	203	K	NS
36	28882	G	A	N	R	203	R	S
36	28883	G	C	N	G	204	R	NS
36	29260	G	T	N	T	329	T	S
39	241	C	T	5'UTR	-1	-1	-1	S
39	313	C	T	orf1a	L	16	L	S
39	1593	C	T	orf1a	S	443	F	NS
39	2455	C	T	orf1a	L	730	L	S
39	2897	G	T	orf1a	A	878	S	NS
39	3037	C	T	orf1a	F	924	F	S
39	3138	A	G	orf1a	K	958	R	NS
39	3482	G	A	orf1a	G	1073	R	NS
39	4464	C	T	orf1a	S	1400	L	NS
39	4510	G	A	orf1a	V	1415	V	S
39	14408	C	T	orf1b	P	4737	L	NS
39	15438	G	T	orf1b	M	5080	I	NS
39	17139	T	C	orf1b	S	5638	S	S
39	23403	A	G	S	D	614	G	NS
39	25785	G	T	orf3a	W	131	C	NS
39	27925	C	A	orf8	T	11	K	NS
39	28294	A	T	N	Q	7	H	NS
39	28881	G	A	N	R	203	K	NS
39	28882	G	A	N	R	203	R	S
39	28883	G	C	N	G	204	R	NS
40	241	C	T	5'UTR	-1	-1	-1	S
40	313	C	T	orf1a	L	16	L	S
40	3037	C	T	orf1a	F	924	F	S
40	4510	G	A	orf1a	V	1415	V	S
40	14408	C	T	orf1b	P	4737	L	NS
40	14575	G	T	orf1b	A	4793	S	NS
40	15438	G	T	orf1b	M	5080	I	NS
40	21595	C	T	S	V	11	V	S
40	21769	T	A	s	H	69	Q	NS
40	23403	A	G	S	D	614	G	NS
40	25785	G	T	orf3a	W	131	C	NS
40	28881	G	A	N	R	203	K	NS
40	28882	G	A	N	R	203	R	S
40	28883	G	C	N	G	204	R	NS
40	29179	G	T	N	P	302	P	S
40	29260	G	T	N	T	329	T	S
41	241	C	T	5'UTR	-1	-1	-1	S
41	1758	C	T	orf1a	A	498	V	NS
41	3037	C	T	orf1a	F	924	F	S
41	4045	T	C	orf1a	N	1260	N	S
41	4510	G	A	orf1a	V	1415	V	S
41	4885	T	C	orf1a	N	1540	N	S
41	5784	C	T	orf1a	T	1840	I	NS
41	12289	T	C	orf1a	A	4008	A	S
41	14408	C	T	orf1b	P	4737	L	NS
41	15438	G	T	orf1b	M	5080	I	NS
41	23403	A	G	S	D	614	G	NS
41	25785	G	T	orf3a	W	131	C	NS
41	27206	T	C	orf6	F	2	S	NS
41	28881	G	A	N	R	203	K	NS
41	28882	G	A	N	R	203	R	S
41	28883	G	C	N	G	204	R	NS
41	29260	G	T	N	T	329	T	S
42	241	C	T	5'UTR	-1	-1	-1	S
42	313	C	T	orf1a	L	16	L	S
42	2701	C	T	orf1a	T	812	T	S
42	3037	C	T	orf1a	F	924	F	S
42	4211	G	A	orf1a	A	1316	T	NS
42	4510	G	A	orf1a	V	1415	V	S
42	14408	C	T	orf1b	P	4737	L	NS
42	15438	G	T	orf1b	M	5080	I	NS
42	23403	A	G	S	D	614	G	NS
42	25785	G	T	orf3a	W	131	C	NS
42	28881	G	A	N	R	203	K	NS
42	28882	G	A	N	R	203	R	S
42	28883	G	C	N	G	204	R	NS
42	29260	G	T	N	T	329	T	S
42	29374	G	T	N	E	367	D	NS
42	29513	G	T	N	A	414	S	NS
43	241	C	T	5'UTR	-1	-1	-1	S
43	313	C	T	orf1a	L	16	L	S
43	1670	C	T	orf1a	L	469	F	NS
43	3037	C	T	orf1a	F	924	F	S
43	4510	G	A	orf1a	V	1415	V	S
43	9278	G	A	orf1a	V	3005	I	NS
43	14408	C	T	orf1b	P	4737	L	NS
43	15438	G	T	orf1b	M	5080	I	NS
43	18900	T	C	orf1b	V	6225	V	S
43	23403	A	G	S	D	614	G	NS
43	25665	C	T	orf3a	Y	91	Y	S
43	25785	G	T	orf3a	W	131	C	NS
43	28881	G	A	N	R	203	K	NS
43	28882	G	A	N	R	203	R	S
43	28883	G	C	N	G	204	R	NS
43	29260	G	T	N	T	329	T	S
44	241	C	T	5'UTR	-1	-1	-1	S
44	313	C	T	orf1a	L	16	L	S
44	829	C	T	orf1a	N	188	N	S
44	3037	C	T	orf1a	F	924	F	S
44	4510	G	A	orf1a	V	1415	V	S
44	8905	C	T	orf1a	D	2880	D	S
44	9319	C	T	orf1a	F	3018	F	S
44	10279	C	T	orf1a	L	3338	L	S
44	14408	C	T	orf1b	P	4737	L	NS
44	15438	G	T	orf1b	M	5080	I	NS
44	20262	A	G	orf1b	L	6679	L	S
44	23403	A	G	S	D	614	G	NS
44	25785	G	T	orf3a	W	131	C	NS
44	28881	G	A	N	R	203	K	NS
44	28882	G	A	N	R	203	R	S
44	28883	G	C	N	G	204	R	NS
45	241	C	T	5'UTR	-1	-1	-1	S
45	313	C	T	orf1a	L	16	L	S
45	1670	C	T	orf1a	L	469	F	NS
45	3037	C	T	orf1a	F	924	F	S
45	4510	G	A	orf1a	V	1415	V	S
45	10228	C	T	orf1a	L	3321	L	S
45	14408	C	T	orf1b	P	4737	L	NS
45	15438	G	T	orf1b	M	5080	I	NS
45	23403	A	G	S	D	614	G	NS
45	25665	C	T	orf3a	Y	91	Y	S
45	25785	G	T	orf3a	W	131	C	NS
45	28881	G	A	N	R	203	K	NS
45	28882	G	A	N	R	203	R	S
45	28883	G	C	N	G	204	R	NS
45	29260	G	T	N	T	329	T	S
46	241	C	T	5'UTR	-1	-1	-1	S
46	313	C	T	orf1a	L	16	L	S
46	3037	C	T	orf1a	F	924	F	S
46	4510	G	A	orf1a	V	1415	V	S
46	14408	C	T	orf1b	P	4737	L	NS
46	14575	G	T	orf1b	A	4793	S	NS
46	15438	G	T	orf1b	M	5080	I	NS
46	22104	G	T	S	G	181	V	NS
46	23403	A	G	S	D	614	G	NS
46	25785	G	T	orf3a	W	131	C	NS
46	28881	G	A	N	R	203	K	NS
46	28882	G	A	N	R	203	R	S
46	28883	G	C	N	G	204	R	NS
46	29179	G	T	N	P	302	P	S
46	29260	G	T	N	T	329	T	S
47	241	C	T	5'UTR	-1	-1	-1	S
47	313	C	T	orf1a	L	16	L	S
47	3037	C	T	orf1a	F	924	F	S
47	4510	G	A	orf1a	V	1415	V	S
47	14408	C	T	orf1b	P	4737	L	NS
47	14575	G	T	orf1b	A	4793	S	NS
47	15438	G	T	orf1b	M	5080	I	NS
47	23403	A	G	S	D	614	G	NS
47	25785	G	T	orf3a	W	131	C	NS
47	27575	C	T	orf7a	T	61	I	NS
47	28411	C	T	S	P	46	P	S
47	28812	G	T	N	S	180	I	NS
47	28881	G	A	N	R	203	K	NS
47	28882	G	A	N	R	203	R	S
47	28883	G	C	N	G	204	R	NS
47	29179	G	T	N	P	302	P	S
47	29249	C	T	N	P	326	S	NS
47	29260	G	T	N	T	329	T	S
47	29392	G	T	N	K	373	N	NS
48	241	C	T	5'UTR	-1	-1	-1	S
48	313	C	T	orf1a	L	16	L	S
48	1758	C	T	orf1a	A	498	V	NS
48	3037	C	T	orf1a	F	924	F	S
48	4045	T	C	orf1a	N	1260	N	S
48	4510	G	A	orf1a	V	1415	V	S
48	4885	T	C	orf1a	N	1540	N	S
48	5784	C	T	orf1a	T	1840	I	NS
48	14408	C	T	orf1b	P	4737	L	NS
48	15438	G	T	orf1b	M	5080	I	NS
48	23403	A	G	S	D	614	G	NS
48	25785	G	T	orf3a	W	131	C	NS
48	27206	T	C	orf6	F	2	S	NS
48	28881	G	A	N	R	203	K	NS
48	28882	G	A	N	R	203	R	S
48	28883	G	C	N	G	204	R	NS
48	29260	G	T	N	T	329	T	S
49	241	C	T	5'UTR	-1	-1	-1	S
49	313	C	T	orf1a	L	16	L	S
49	1758	C	T	orf1a	A	498	V	NS
49	3037	C	T	orf1a	F	924	F	S
49	4045	T	C	orf1a	N	1260	N	S
49	4510	G	A	orf1a	V	1415	V	S
49	4885	T	C	orf1a	N	1540	N	S
49	5784	C	T	orf1a	T	1840	I	NS
49	14408	C	T	orf1b	P	4737	L	NS
49	15438	G	T	orf1b	M	5080	I	NS
49	23403	A	G	S	D	614	G	NS
49	25785	G	T	orf3a	W	131	C	NS
49	27206	T	C	orf6	F	2	S	NS
49	28881	G	A	N	R	203	K	NS
49	28882	G	A	N	R	203	R	S
49	28883	G	C	N	G	204	R	NS
49	29260	G	T	N	T	329	T	S
50	241	C	T	5'UTR	-1	-1	-1	S
50	313	C	T	orf1a	L	16	L	S
50	1758	C	T	orf1a	A	498	V	NS
50	3037	C	T	orf1a	F	924	F	S
50	4045	T	C	orf1a	N	1260	N	S
50	4510	G	A	orf1a	V	1415	V	S
50	4885	T	C	orf1a	N	1540	N	S
50	5784	C	T	orf1a	T	1840	I	NS
50	14408	C	T	orf1b	P	4737	L	NS
50	15438	G	T	orf1b	M	5080	I	NS
50	23403	A	G	S	D	614	G	NS
50	25785	G	T	orf3a	W	131	C	NS
50	27206	T	C	orf6	F	2	S	NS
50	28881	G	A	N	R	203	K	NS
50	28882	G	A	N	R	203	R	S
50	28883	G	C	N	G	204	R	NS
50	29260	G	T	N	T	329	T	S
51	241	C	T	5'UTR	-1	-1	-1	S
51	313	C	T	orf1a	L	16	L	S
51	3037	C	T	orf1a	F	924	F	S
51	4510	G	A	orf1a	V	1415	V	S
51	14408	C	T	orf1b	P	4737	L	NS
51	14575	G	T	orf1b	A	4793	S	NS
51	15438	G	T	orf1b	M	5080	I	NS
51	23403	A	G	S	D	614	G	NS
51	25785	G	T	orf3a	W	131	C	NS
51	27806	G	T	orf7b	L	17	L	S
51	28054	C	T	orf8	S	54	L	NS
51	28881	G	A	N	R	203	K	NS
51	28882	G	A	N	R	203	R	S
51	28883	G	C	N	G	204	R	NS
51	29179	G	T	N	P	302	P	S
51	29260	G	T	N	T	329	T	S
52	241	C	T	5'UTR	-1	-1	-1	S
52	313	C	T	orf1a	L	16	L	S
52	1758	C	T	orf1a	A	498	V	NS
52	3037	C	T	orf1a	F	924	F	S
52	4045	T	C	orf1a	N	1260	N	S
52	4510	G	A	orf1a	V	1415	V	S
52	4885	T	C	orf1a	N	1540	N	S
52	5784	C	T	orf1a	T	1840	I	NS
52	14408	C	T	orf1b	P	4737	L	NS
52	15438	G	T	orf1b	M	5080	I	NS
52	23403	A	G	S	D	614	G	NS
52	25785	G	T	orf3a	W	131	C	NS
52	27206	T	C	orf6	F	2	S	NS
52	28881	G	A	N	R	203	K	NS
52	28882	G	A	N	R	203	R	S
52	28883	G	C	N	G	204	R	NS
52	29260	G	T	N	T	329	T	S
54	241	C	T	5'UTR	-1	-1	-1	S
54	313	C	T	orf1a	L	16	L	S
54	3037	C	T	orf1a	F	924	F	S
54	4510	G	A	orf1a	V	1415	V	S
54	14408	C	T	orf1b	P	4737	L	NS
54	14575	G	T	orf1b	A	4793	S	NS
54	15438	G	T	orf1b	M	5080	I	NS
54	21073	G	T	orf1b	V	6950	F	NS
54	23403	A	G	S	D	614	G	NS
54	23589	C	T	S	T	676	I	NS
54	25785	G	T	orf3a	W	131	C	NS
54	28881	G	A	N	R	203	K	NS
54	28882	G	A	N	R	203	R	S
54	28883	G	C	N	G	204	R	NS
54	29179	G	T	N	P	302	P	S
54	29260	G	T	N	T	329	T	S
55	241	C	T	5'UTR	-1	-1	-1	S
55	313	C	T	orf1a	L	16	L	S
55	3037	C	T	orf1a	F	924	F	S
55	4510	G	A	orf1a	V	1415	V	S
55	14408	C	T	orf1b	P	4737	L	NS
55	14575	G	T	orf1b	A	4793	S	NS
55	15438	G	T	orf1b	M	5080	I	NS
55	23403	A	G	S	D	614	G	NS
55	25785	G	T	orf3a	W	131	C	NS
55	27882	G	T	orf7b	A	43	S	NS
55	28881	G	A	N	R	203	K	NS
55	28882	G	A	N	R	203	R	S
55	28883	G	C	N	G	204	R	NS
55	29179	G	T	N	P	302	P	S
55	29260	G	T	N	T	329	T	S
60	241	C	T	5'UTR	-1	-1	-1	S
60	313	C	T	orf1a	L	16	L	S
60	3037	C	T	orf1a	F	924	F	S
60	14408	C	T	orf1b	P	4737	L	NS
60	23403	A	G	S	D	614	G	NS
60	28881	G	A	N	R	203	K	NS
60	28882	G	A	N	R	203	R	S
60	28883	G	C	N	G	204	R	NS
61	241	C	T	5'UTR	-1	-1	-1	S
61	313	C	T	orf1a	L	16	L	S
61	1758	C	T	orf1a	A	498	V	NS
61	3037	C	T	orf1a	F	924	F	S
61	4045	T	C	orf1a	N	1260	N	S
61	4510	G	A	orf1a	V	1415	V	S
61	4885	T	C	orf1a	N	1540	N	S
61	5784	C	T	orf1a	T	1840	I	NS
61	14408	C	T	orf1b	P	4737	L	NS
61	15438	G	T	orf1b	M	5080	I	NS
61	23403	A	G	S	D	614	G	NS
61	25785	G	T	orf3a	W	131	C	NS
61	27206	T	C	orf6	F	2	S	NS
61	28881	G	A	N	R	203	K	NS
61	28882	G	A	N	R	203	R	S
61	28883	G	C	N	G	204	R	NS
61	29260	G	T	N	T	329	T	S
62	241	C	T	5'UTR	-1	-1	-1	S
62	683	C	T	orf1a	L	140	L	S
62	1059	C	T	orf1a	T	265	I	NS
62	3037	C	T	orf1a	F	924	F	S
62	6402	C	T	orf1a	P	2046	L	NS
62	10249	T	C	orf1a	N	3328	N	S
62	10265	G	A	orf1a	G	3334	S	NS
62	14408	C	T	orf1b	P	4737	L	NS
62	17427	G	T	orf1b	V	5734	V	S
62	21193	G	T	orf1b	D	6990	Y	NS
62	23403	A	G	S	D	614	G	NS
62	25563	G	T	orf3a	Q	57	H	NS
64	241	C	T	5'UTR	-1	-1	-1	S
64	313	C	T	orf1a	L	16	L	S
64	335	C	A	orf1a	R	24	S	NS
64	3037	C	T	orf1a	F	924	F	S
64	4510	G	A	orf1a	V	1415	V	S
64	8352	C	T	orf1a	A	2696	V	NS
64	8905	C	T	orf1a	D	2880	D	S
64	14408	C	T	orf1b	P	4737	L	NS
64	15438	G	T	orf1b	M	5080	I	NS
64	18756	G	T	orf1b	P	6177	P	S
64	20262	A	G	orf1b	L	6679	L	S
64	23403	A	G	S	D	614	G	NS
64	25785	G	T	orf3a	W	131	C	NS
64	26447	C	T	E	S	68	F	NS
64	28881	G	A	N	R	203	K	NS
64	28882	G	A	N	R	203	R	S
64	28883	G	C	N	G	204	R	NS
66	241	C	T	5'UTR	-1	-1	-1	S
66	313	C	T	orf1a	L	16	L	S
66	335	C	A	orf1a	R	24	S	NS
66	3037	C	T	orf1a	F	924	F	S
66	4510	G	A	orf1a	V	1415	V	S
66	8905	C	T	orf1a	D	2880	D	S
66	14408	C	T	orf1b	P	4737	L	NS
66	15438	G	T	orf1b	M	5080	I	NS
66	20262	A	G	orf1b	L	6679	L	S
66	23403	A	G	S	D	614	G	NS
66	25785	G	T	orf3a	W	131	C	NS
66	26447	C	T	E	S	68	F	NS
66	28881	G	A	N	R	203	K	NS
66	28882	G	A	N	R	203	R	S
66	28883	G	C	N	G	204	R	NS
68	241	C	T	5'UTR	-1	-1	-1	S
68	313	C	T	orf1a	L	16	L	S
68	335	C	A	orf1a	R	24	S	NS
68	3037	C	T	orf1a	F	924	F	S
68	4510	G	A	orf1a	V	1415	V	S
68	8905	C	T	orf1a	D	2880	D	S
68	14408	C	T	orf1b	P	4737	L	NS
68	15438	G	T	orf1b	M	5080	I	NS
68	20262	A	G	orf1b	L	6679	L	S
68	23403	A	G	S	D	614	G	NS
68	25785	G	T	orf3a	W	131	C	NS
68	26447	C	T	E	S	68	F	NS
68	28881	G	A	N	R	203	K	NS
68	28882	G	A	N	R	203	R	S
68	28883	G	C	N	G	204	R	NS
69	241	C	T	5'UTR	-1	-1	-1	S
69	313	C	T	orf1a	L	16	L	S
69	335	C	A	orf1a	R	24	S	NS
69	3037	C	T	orf1a	F	924	F	S
69	4510	G	A	orf1a	V	1415	V	S
69	8905	C	T	orf1a	D	2880	D	S
69	14408	C	T	orf1b	P	4737	L	NS
69	15438	G	T	orf1b	M	5080	I	NS
69	20262	A	G	orf1b	L	6679	L	S
69	23403	A	G	S	D	614	G	NS
69	25785	G	T	orf3a	W	131	C	NS
69	26447	C	T	E	S	68	F	NS
69	28881	G	A	N	R	203	K	NS
69	28882	G	A	N	R	203	R	S
69	28883	G	C	N	G	204	R	NS
70	8905	C	T	orf1a	D	2880	D	S
70	15438	G	T	orf1b	M	5080	I	NS
70	22022	G	C	S	E	154	Q	NS
70	23403	A	G	S	D	614	G	NS
70	25785	G	T	orf3a	W	131	C	NS
70	26447	C	T	E	S	68	F	NS
70	28881	G	A	N	R	203	K	NS
70	28882	G	A	N	R	203	R	S
70	28883	G	C	N	G	204	R	NS
71	241	C	T	5'UTR	-1	-1	-1	S
71	313	C	T	orf1a	L	16	L	S
71	335	C	A	orf1a	R	24	S	NS
71	3037	C	T	orf1a	F	924	F	S
71	4510	G	A	orf1a	V	1415	V	S
71	8083	G	T	orf1a	M	2606	I	NS
71	8905	C	T	orf1a	D	2880	D	S
71	14408	C	T	orf1b	P	4737	L	NS
71	15438	G	T	orf1b	M	5080	I	NS
71	20262	A	G	orf1b	L	6679	L	S
71	22100	G	A	S	E	180	K	NS
71	23403	A	G	S	D	614	G	NS
71	25785	G	T	orf3a	W	131	C	NS
71	26447	C	T	E	S	68	F	NS
71	28881	G	A	N	R	203	K	NS
71	28882	G	A	N	R	203	R	S
71	28883	G	C	N	G	204	R	NS
72	241	C	T	5'UTR	-1	-1	-1	S
72	313	C	T	orf1a	L	16	L	S
72	335	C	A	orf1a	R	24	S	NS
72	3037	C	T	orf1a	F	924	F	S
72	4510	G	A	orf1a	V	1415	V	S
72	8352	C	T	orf1a	A	2696	V	NS
72	8905	C	T	orf1a	D	2880	D	S
72	14408	C	T	orf1b	P	4737	L	NS
72	15438	G	T	orf1b	M	5080	I	NS
72	18756	G	T	orf1b	P	6177	P	S
72	20262	A	G	orf1b	L	6679	L	S
72	23403	A	G	S	D	614	G	NS
72	25785	G	T	orf3a	W	131	C	NS
72	26447	C	T	E	S	68	F	NS
72	28881	G	A	N	R	203	K	NS
72	28882	G	A	N	R	203	R	S
72	28883	G	C	N	G	204	R	NS
73	241	C	T	5'UTR	-1	-1	-1	S
73	313	C	T	orf1a	L	16	L	S
73	335	C	A	orf1a	R	24	S	NS
73	3037	C	T	orf1a	F	924	F	S
73	4510	G	A	orf1a	V	1415	V	S
73	8905	C	T	orf1a	D	2880	D	S
73	14408	C	T	orf1b	P	4737	L	NS
73	15438	G	T	orf1b	M	5080	I	NS
73	20262	A	G	orf1b	L	6679	L	S
73	23403	A	G	S	D	614	G	NS
73	25785	G	T	orf3a	W	131	C	NS
73	26447	C	T	E	S	68	F	NS
73	28881	G	A	N	R	203	K	NS
73	28882	G	A	N	R	203	R	S
73	28883	G	C	N	G	204	R	NS
74	241	C	T	5'UTR	-1	-1	-1	S
74	313	C	T	orf1a	L	16	L	S
74	335	C	A	orf1a	R	24	S	NS
74	3037	C	T	orf1a	F	924	F	S
74	4510	G	A	orf1a	V	1415	V	S
74	8905	C	T	orf1a	D	2880	D	S
74	11620	C	T	orf1a	F	3785	F	S
74	14408	C	T	orf1b	P	4737	L	NS
74	15438	G	T	orf1b	M	5080	I	NS
74	20262	A	G	orf1b	L	6679	L	S
74	23403	A	G	S	D	614	G	NS
74	25526	G	T	orf3a	W	45	L	NS
74	25785	G	T	orf3a	W	131	C	NS
74	26447	C	T	E	S	68	F	NS
74	28881	G	A	N	R	203	K	NS
74	28882	G	A	N	R	203	R	S
74	28883	G	C	N	G	204	R	NS
75	241	C	T	5'UTR	-1	-1	-1	S
75	313	C	T	orf1a	L	16	L	S
75	335	C	A	orf1a	R	24	S	NS
75	1758	C	T	orf1a	A	498	V	NS
75	3037	C	T	orf1a	F	924	F	S
75	4510	G	A	orf1a	V	1415	V	S
75	8905	C	T	orf1a	D	2880	D	S
75	14408	C	T	orf1b	P	4737	L	NS
75	15438	G	T	orf1b	M	5080	I	NS
75	20262	A	G	orf1b	L	6679	L	S
75	21231	A	G	orf1b	T	7002	T	S
75	23403	A	G	S	D	614	G	NS
75	24130	C	T	S	N	856	N	S
75	25785	G	T	orf3a	W	131	C	NS
75	26447	C	T	E	S	68	F	NS
75	28346	G	T	N	G	25	C	NS
75	28881	G	A	N	R	203	K	NS
75	28882	G	A	N	R	203	R	S
75	28883	G	C	N	G	204	R	NS
76	241	C	T	5'UTR	-1	-1	-1	S
76	313	C	T	orf1a	L	16	L	S
76	335	C	A	orf1a	R	24	S	NS
76	3037	C	T	orf1a	F	924	F	S
76	4510	G	A	orf1a	V	1415	V	S
76	8905	C	T	orf1a	D	2880	D	S
76	14408	C	T	orf1b	P	4737	L	NS
76	15438	G	T	orf1b	M	5080	I	NS
76	18756	G	T	orf1b	P	6177	P	S
76	20262	A	G	orf1b	L	6679	L	S
76	23403	A	G	S	D	614	G	NS
76	25785	G	T	orf3a	W	131	C	NS
76	26447	C	T	E	S	68	F	NS
76	28881	G	A	N	R	203	K	NS
76	28882	G	A	N	R	203	R	S
76	28883	G	C	N	G	204	R	NS
77	241	C	T	5'UTR	-1	-1	-1	S
77	313	C	T	orf1a	L	16	L	S
77	335	C	A	orf1a	R	24	S	NS
77	3037	C	T	orf1a	F	924	F	S
77	4510	G	A	orf1a	V	1415	V	S
77	8905	C	T	orf1a	D	2880	D	S
77	14408	C	T	orf1b	P	4737	L	NS
77	15438	G	T	orf1b	M	5080	I	NS
77	20262	A	G	orf1b	L	6679	L	S
77	23403	A	G	S	D	614	G	NS
77	25785	G	T	orf3a	W	131	C	NS
77	26447	C	T	E	S	68	F	NS
77	28395	G	T	N	R	41	L	NS
77	28881	G	A	N	R	203	K	NS
77	28882	G	A	N	R	203	R	S
77	28883	G	C	N	G	204	R	NS
78	241	C	T	5'UTR	-1	-1	-1	S
78	313	C	T	orf1a	L	16	L	S
78	335	C	A	orf1a	R	24	S	NS
78	3037	C	T	orf1a	F	924	F	S
78	4510	G	A	orf1a	V	1415	V	S
78	7393	G	T	orf1a	P	2376	P	S
78	8905	C	T	orf1a	D	2880	D	S
78	14408	C	T	orf1b	P	4737	L	NS
78	15438	G	T	orf1b	M	5080	I	NS
78	20262	A	G	orf1b	L	6679	L	S
78	23403	A	G	S	D	614	G	NS
78	25785	G	T	orf3a	W	131	C	NS
78	26447	C	T	E	S	68	F	NS
78	28881	G	A	N	R	203	K	NS
78	28882	G	A	N	R	203	R	S
78	28883	G	C	N	G	204	R	NS
80	241	C	T	5'UTR	-1	-1	-1	S
80	313	C	T	orf1a	L	16	L	S
80	335	C	A	orf1a	R	24	S	NS
80	3037	C	T	orf1a	F	924	F	S
80	4510	G	A	orf1a	V	1415	V	S
80	8905	C	T	orf1a	D	2880	D	S
80	14408	C	T	orf1b	P	4737	L	NS
80	15438	G	T	orf1b	M	5080	I	NS
80	20262	A	G	orf1b	L	6679	L	S
80	23403	A	G	S	D	614	G	NS
80	25785	G	T	orf3a	W	131	C	NS
80	26447	C	T	E	S	68	F	NS
80	28881	G	A	N	R	203	K	NS
80	28882	G	A	N	R	203	R	S
80	28883	G	C	N	G	204	R	NS
82	241	C	T	5'UTR	-1	-1	-1	S
82	313	C	T	orf1a	L	16	L	S
82	3037	C	T	orf1a	F	924	F	S
82	4510	G	A	orf1a	V	1415	V	S
82	14408	C	T	orf1b	P	4737	L	NS
82	15438	G	T	orf1b	M	5080	I	NS
82	23403	A	G	S	D	614	G	NS
82	25785	G	T	orf3a	W	131	C	NS
82	26256	C	T	E	F	4	F	S
82	28881	G	A	N	R	203	K	NS
82	28882	G	A	N	R	203	R	S
82	28883	G	C	N	G	204	R	NS
82	29260	G	T	N	T	329	T	S
84	241	C	T	5'UTR	-1	-1	-1	S
84	313	C	T	orf1a	L	16	L	S
84	1528	C	T	orf1a	A	421	A	S
84	1722	C	T	orf1a	A	486	V	NS
84	1853	C	T	orf1a	L	530	L	S
84	2836	C	T	orf1a	C	857	C	S
84	3037	C	T	orf1a	F	924	F	S
84	4510	G	A	orf1a	V	1415	V	S
84	8389	C	T	orf1a	N	2708	N	S
84	8905	C	T	orf1a	D	2880	D	S
84	14408	C	T	orf1b	P	4737	L	NS
84	15438	G	T	orf1b	M	5080	I	NS
84	18651	G	T	orf1b	E	6142	D	NS
84	23125	A	T	S	P	521	P	S
84	23149	G	A	S	K	529	K	S
84	23403	A	G	S	D	614	G	NS
84	25617	G	T	orf3a	K	75	N	NS
84	25785	G	T	orf3a	W	131	C	NS
84	28851	G	T	N	S	193	I	NS
84	28881	G	A	N	R	203	K	NS
84	28882	G	A	N	R	203	R	S
84	28883	G	C	N	G	204	R	NS
86	241	C	T	5'UTR	-1	-1	-1	S
86	313	C	T	orf1a	L	16	L	S
86	586	T	C	orf1a	L	107	L	S
86	3037	C	T	orf1a	F	924	F	S
86	4510	G	A	orf1a	V	1415	V	S
86	14408	C	T	orf1b	P	4737	L	NS
86	15438	G	T	orf1b	M	5080	I	NS
86	23403	A	G	S	D	614	G	NS
86	25785	G	T	orf3a	W	131	C	NS
86	28881	G	A	N	R	203	K	NS
86	28882	G	A	N	R	203	R	S
86	28883	G	C	N	G	204	R	NS
86	29260	G	T	N	T	329	T	S
87	241	C	T	5'UTR	-1	-1	-1	S
87	313	C	T	orf1a	L	16	L	S
87	1528	C	T	orf1a	A	421	A	S
87	1722	C	T	orf1a	A	486	V	NS
87	1853	C	T	orf1a	L	530	L	S
87	2836	C	T	orf1a	C	857	C	S
87	3037	C	T	orf1a	F	924	F	S
87	4510	G	A	orf1a	V	1415	V	S
87	8389	C	T	orf1a	N	2708	N	S
87	8905	C	T	orf1a	D	2880	D	S
87	14408	C	T	orf1b	P	4737	L	NS
87	15438	G	T	orf1b	M	5080	I	NS
87	18651	G	T	orf1b	E	6142	D	NS
87	23125	A	T	S	P	521	P	S
87	23149	G	A	S	K	529	K	S
87	23403	A	G	S	D	614	G	NS
87	25617	G	T	orf3a	K	75	N	NS
87	25785	G	T	orf3a	W	131	C	NS
87	28851	G	T	N	S	193	I	NS
87	28881	G	A	N	R	203	K	NS
87	28882	G	A	N	R	203	R	S
87	28883	G	C	N	G	204	R	NS
88	241	C	T	5'UTR	-1	-1	-1	S
88	313	C	T	orf1a	L	16	L	S
88	1528	C	T	orf1a	A	421	A	S
88	1722	C	T	orf1a	A	486	V	NS
88	1853	C	T	orf1a	L	530	L	S
88	2836	C	T	orf1a	C	857	C	S
88	3037	C	T	orf1a	F	924	F	S
88	4510	G	A	orf1a	V	1415	V	S
88	8389	C	T	orf1a	N	2708	N	S
88	8905	C	T	orf1a	D	2880	D	S
88	14408	C	T	orf1b	P	4737	L	NS
88	15438	G	T	orf1b	M	5080	I	NS
88	18651	G	T	orf1b	E	6142	D	NS
88	23125	A	T	S	P	521	P	S
88	23149	G	A	S	K	529	K	S
88	23403	A	G	S	D	614	G	NS
88	25617	G	T	orf3a	K	75	N	NS
88	25785	G	T	orf3a	W	131	C	NS
88	28851	G	T	N	S	193	I	NS
88	28881	G	A	N	R	203	K	NS
88	28882	G	A	N	R	203	R	S
88	28883	G	C	N	G	204	R	NS
89	241	C	T	5'UTR	-1	-1	-1	S
89	313	C	T	orf1a	L	16	L	S
89	335	C	A	orf1a	R	24	S	NS
89	3037	C	T	orf1a	F	924	F	S
89	4510	G	A	orf1a	V	1415	V	S
89	8905	C	T	orf1a	D	2880	D	S
89	14408	C	T	orf1b	P	4737	L	NS
89	15438	G	T	orf1b	M	5080	I	NS
89	20262	A	G	orf1b	L	6679	L	S
89	23403	A	G	S	D	614	G	NS
89	25785	G	T	orf3a	W	131	C	NS
89	26447	C	T	E	S	68	F	NS
89	28881	G	A	N	R	203	K	NS
89	28882	G	A	N	R	203	R	S
89	28883	G	C	N	G	204	R	NS
90	241	C	T	5'UTR	-1	-1	-1	S
90	313	C	T	orf1a	L	16	L	S
90	3037	C	T	orf1a	F	924	F	S
90	4510	G	A	orf1a	V	1415	V	S
90	14408	C	T	orf1b	P	4737	L	NS
90	15438	G	T	orf1b	M	5080	I	NS
90	23403	A	G	S	D	614	G	NS
90	25785	G	T	orf3a	W	131	C	NS
90	26256	C	T	E	F	4	F	S
90	28881	G	A	N	R	203	K	NS
90	28882	G	A	N	R	203	R	S
90	28883	G	C	N	G	204	R	NS
90	29260	G	T	N	T	329	T	S
94	241	C	T	5'UTR	-1	-1	-1	S
94	313	C	T	orf1a	L	16	L	S
94	335	C	A	orf1a	R	24	S	NS
94	1758	C	T	orf1a	A	498	V	NS
94	3037	C	T	orf1a	F	924	F	S
94	4510	G	A	orf1a	V	1415	V	S
94	8905	C	T	orf1a	D	2880	D	S
94	14408	C	T	orf1b	P	4737	L	NS
94	15438	G	T	orf1b	M	5080	I	NS
94	20262	A	G	orf1b	L	6679	L	S
94	21231	A	G	orf1b	T	7002	T	S
94	23403	A	G	S	D	614	G	NS
94	25785	G	T	orf3a	W	131	C	NS
94	26447	C	T	E	S	68	F	NS
94	28346	G	T	N	G	25	C	NS
94	28881	G	A	N	R	203	K	NS
94	28882	G	A	N	R	203	R	S
94	28883	G	C	N	G	204	R	NS
95	241	C	T	5'UTR	-1	-1	-1	S
95	313	C	T	orf1a	L	16	L	S
95	335	C	A	orf1a	R	24	S	NS
95	3037	C	T	orf1a	F	924	F	S
95	4510	G	A	orf1a	V	1415	V	S
95	8905	C	T	orf1a	D	2880	D	S
95	14408	C	T	orf1b	P	4737	L	NS
95	15438	G	T	orf1b	M	5080	I	NS
95	20262	A	G	orf1b	L	6679	L	S
95	23403	A	G	S	D	614	G	NS
95	25785	G	T	orf3a	W	131	C	NS
95	26447	C	T	E	S	68	F	NS
95	28881	G	A	N	R	203	K	NS
95	28882	G	A	N	R	203	R	S
95	28883	G	C	N	G	204	R	NS
96	241	C	T	5'UTR	-1	-1	-1	S
96	313	C	T	orf1a	L	16	L	S
96	3037	C	T	orf1a	F	924	F	S
96	4510	G	A	orf1a	V	1415	V	S
96	14408	C	T	orf1b	P	4737	L	NS
96	14575	G	T	orf1b	A	4793	S	NS
96	15438	G	T	orf1b	M	5080	I	NS
96	23403	A	G	S	D	614	G	NS
96	24755	G	T	S	V	1065	L	NS
96	25785	G	T	orf3a	W	131	C	NS
96	28881	G	A	N	R	203	K	NS
96	28882	G	A	N	R	203	R	S
96	28883	G	C	N	G	204	R	NS
96	29179	G	T	N	P	302	P	S
96	29260	G	T	N	T	329	T	S
