# Supplementary material for: Genomic epidemiology of the first epidemic wave of severe acute respiratory syndrome coronavirus 2 (SARS-CoV-2) in Palestine
Source: Microb Genom. 2021 Jun 22;7(6):000584. doi: 10.1099/mgen.0.000584 (PMC8461465; doi:10.1099/mgen.0.000584)
Supplement: Supplementary material 3 [file mgen-7-0584-s003.xlsx]

## Sheet: Global Dataset
Table S3: SARS-CoV-2 accessions included in global phylogenetic analysis. Full metadata is provided as downloaded directly from GISAID, with contributing, originating and submitting laboratories.
Those accessions removed by TreeShrink as phylogenetic outliers are provided on a seperate tab
strain	virus	gisaid_epi_isl	genbank_accession	date	region	country	division	location	region_exposure	country_exposure	division_exposure	segment	length	host	age	sex	pangolin_lineage	GISAID_clade	originating_lab	submitting_lab	authors	url	title	paper_url	date_submitted
Israel/CVL1060/2020	ncov	EPI_ISL_516901	?	2020-06-29	Asia	Israel	Israel		Asia	Israel	Israel	genome	29902	Human	24	Male	B.1.1	GR	Israel Central Virology laboratory	Israel Central Virology laboratory	Neta Zuckerman et al	https://www.gisaid.org	?	?	2020-08-24
Israel/CVL1196/2020	ncov	EPI_ISL_516905	?	2020-06-29	Asia	Israel	North District		Asia	Israel	North District	genome	29903	Human	54	Male	B.1.1	GR	Israel Central Virology laboratory	Israel Central Virology laboratory	Neta Zuckerman et al	https://www.gisaid.org	?	?	2020-08-24
Israel/CVL-n25904/2020	ncov	EPI_ISL_514275	?	2020-07-19	Asia	Israel	Jerusalem District		Asia	Israel	Jerusalem District	genome	29896	Human	52	Female	B.1.1	GR	Israeli Central Virology laboratory	Israel Central Virology laboratory	Neta Zuckerman et al	https://www.gisaid.org	?	?	2020-08-16
Israel/CVL-n26134/2020	ncov	EPI_ISL_514289	?	2020-07-20	Asia	Israel	Jerusalem District		Asia	Israel	Jerusalem District	genome	29900	Human	?	Female	B.1.1	GR	Israel Central Virology laboratory	Israel Central Virology laboratory	Neta Zuckerman et al	https://www.gisaid.org	?	?	2020-08-16
England/CAMB-1B592C/2020	ncov	EPI_ISL_514445	?	2020-07-27	Europe	United Kingdom	England		Europe	United Kingdom	England	genome	29782	Human	?	?	B.1.1	GR	Department of Pathology, University of Cambridge	COVID-19 Genomics UK (COG-UK) Consortium	Luke W Meredith et al	https://www.gisaid.org	?	?	2020-08-17
Israel/CVL5421/2020	ncov	EPI_ISL_516917	?	2020-06-21	Asia	Israel	North District		Asia	Israel	North District	genome	29903	Human	41	Male	B.1.1	GR	Israel Central Virology laboratory	Israel Central Virology laboratory	Neta Zuckerman et al	https://www.gisaid.org	?	?	2020-08-24
Latvia/048/2020	ncov	EPI_ISL_486432	?	2020-03-16	Europe	Latvia	Latvia		Europe	Latvia	Latvia	genome	29903	Human	?	?	B.1	GH	Latvijas Infektoloƒ£ijas centrs	Latvian Biomedical Research and Study Centre	Ivars Silamiƒ∑elis et al	https://www.gisaid.org	?	?	2020-07-10
USA/NY-QDX-24/2020	ncov	EPI_ISL_467898	?	2020-03-15	North America	USA	New York		North America	USA	New York	genome	29782	Human	46	Male	B.1	GH	Quest Diagnostics	Quest Diagnostics	Anderson et al	https://www.gisaid.org	?	?	2020-06-15
USA/NY-NYUMC12/2020	ncov	EPI_ISL_418197	?	2020-03-15	North America	USA	New York	Manhattan	North America	USA	New York	genome	29859	Human	99	Female	B.1	GH	NYU Langone Health	Department of Pathology and Medicine, New York University School of Medicine	Margaret Black et al	https://www.gisaid.org	Sequencing identifies multiple, early introductions of SARS-CoV2 to New York City Region	https://dx.doi.org/10.1101/2020.04.15.20064931	2020-03-28
USA/NY-QDX-136/2020	ncov	EPI_ISL_467889	?	2020-03-16	North America	USA	New York		North America	USA	New York	genome	29782	Human	53	Female	B.1	GH	Quest Diagnostics	Quest Diagnostics	Anderson et al	https://www.gisaid.org	?	?	2020-06-15
USA/NY-NYUMC554/2020	ncov	EPI_ISL_444671	?	2020-03-30	North America	USA	New York	Manhattan	North America	USA	New York	genome	29900	Human	29	Female	B.1	GH	NYU Langone Health	Departments of Pathology and Medicine, New York University School of Medicine	Maria Aguero-Rosenfeld et al	https://www.gisaid.org	?	?	2020-05-14
USA/NY-WCMP4D01P/2020	ncov	EPI_ISL_427535	?	2020-03-13	North America	USA	New York	Manhattan	North America	USA	New York	genome	29872	Human	?	?	B.1	GH	NewYork-Presbyterian & Mason Lab	Mason Lab	Daniel J. Butler et al	https://www.gisaid.org	Shotgun Transcriptome and Isothermal Profiling of SARS-CoV-2 Infection Reveals Unique Host Responses, Viral Diversification, and Drug Interactions	https://dx.doi.org/10.1101/2020.04.20.048066	2020-04-19
Mexico/GRO-InDRE-10/2020	ncov	EPI_ISL_455434	?	2020-03-13	North America	Mexico	Guerrero		South America	Argentina	Argentina	genome	29847	Human	33	Male	B.1	GH	Instituto de Diagnostico y Referencia Epidemiologicos (INDRE)	Instituto de Diagnostico y Referencia Epidemiologicos (INDRE)	Taboada Ram√≠rez Blanca. Ramirez-Gonzalez Ernesto et al	https://www.gisaid.org	?	?	2020-05-29
USA/NY-NYUMC776/2020	ncov	EPI_ISL_456013	?	2020-03-27	North America	USA	New York	Nassau County	North America	USA	New York	genome	29894	Human	65	Female	B.1	GH	NYU Langone Health	Departments of Pathology and Medicine, New York University School of Medicine	Maria Aguero-Rosenfeld et al	https://www.gisaid.org	?	?	2020-06-01
Russia/StPetersburg-RII4386V/2020	ncov	EPI_ISL_427312	?	2020-03-29	Europe	Russia	Saint-Petersburg		Europe	Russia	Saint-Petersburg	genome	29871	Human	91	Male	B.1	GH	WHO National Influenza Centre Russian Federation	WHO National Influenza Centre Russian Federation	Andrey Komissarov et al	https://www.gisaid.org	Genomic epidemiology of the early stages of SARS-CoV-2 outbreak in Russia	https://dx.doi.org/10.1101/2020.07.14.20150979	2020-04-18
USA/NY-NYUMC825/2020	ncov	EPI_ISL_456061	?	2020-03-27	North America	USA	New York	Bronx	North America	USA	New York	genome	29865	Human	34	Female	B.1	GH	NYU Langone Health	Departments of Pathology and Medicine, New York University School of Medicine	Maria Aguero-Rosenfeld et al	https://www.gisaid.org	?	?	2020-06-01
Israel/13075790/2020	ncov	EPI_ISL_447445	?	2020-03-30	Asia	Israel	Tel Aviv District		Asia	Israel	Tel Aviv District	genome	29782	Human	56	Male	B.1	GH	Clinical Microbiology Laboratory, Sheba Medical Center	Stern Lab	Stern Lab et al	https://www.gisaid.org	Full genome viral sequences inform patterns of SARS-CoV-2 spread into and within Israel	https://dx.doi.org/10.1101/2020.05.21.20104521	2020-05-17
USA/NC_200290/2020	ncov	EPI_ISL_454813	?	2020-04	North America	USA	North Carolina		North America	USA	North Carolina	genome	29836	Human	?	?	B.1	GH	Dirk Dittmer	Dirk Dittmer	Bailey et al	https://www.gisaid.org	High-density amplicon sequencing identifies community spread and ongoing evolution of SARS-CoV-2 in the Southern United States	https://www.biorxiv.org/content/10.1101/2020.06.19.161141v1	2020-05-28
USA/MD-HP00037/2020	ncov	EPI_ISL_434587	?	2020-03-24	North America	USA	Maryland		North America	USA	Maryland	genome	29782	Human	59	Female	B.1	GH	Johns Hopkins Hospital Department of Pathology	Johns Hopkins Hospital Department of Pathology	Peter M. Thielen et al	https://www.gisaid.org	?	?	2020-04-30
SierraLeone/KGH-G-8548/2020	ncov	EPI_ISL_512811	?	2020-03-30	Africa	Sierra Leone	Sierra Leone		Africa	Sierra Leone	Sierra Leone	genome	29896	Human	?	?	B.1	GH	Kenema Government Hospital, Ministry of Health and Sanitation	Kenema Government Hospital, Ministry of Health and Sanitation	Goba et al	https://www.gisaid.org	?	?	2020-08-11
Australia/VIC175/2020	ncov	EPI_ISL_419872	?	2020-03-18	Oceania	Australia	Victoria		Oceania	Australia	Victoria	genome	29865	Human	19	?	B.1	GH	Victorian Infectious Diseases Reference Laboratory (VIDRL)	Victorian Infectious Diseases Reference Laboratory and Microbiological Diagnostic Unit Public Health Laboratory, Doherty Institute	Caly L. et al	https://www.gisaid.org	Tracking the COVID-19 pandemic in Australia using genomics	https://dx.doi.org/10.1101/2020.05.12.20099929	2020-04-03
Australia/VIC493/2020	ncov	EPI_ISL_426766	?	2020-03-22	Oceania	Australia	Victoria		Oceania	Australia	Victoria	genome	29851	Human	44	?	B.1.25	GH	Victorian Infectious Diseases Reference Laboratory (VIDRL)	Microbiological Diagnostic Unit Public Health Laboratory and Victorian Infectious Diseases Reference Laboratory, Doherty Institute	Caly L. et al	https://www.gisaid.org	Tracking the COVID-19 pandemic in Australia using genomics	https://dx.doi.org/10.1101/2020.05.12.20099929	2020-04-17
Australia/VIC942/2020	ncov	EPI_ISL_430639	?	2020-03-26	Oceania	Australia	Victoria		Oceania	Australia	Victoria	genome	29815	Human	58	Female	B.1	GH	Microbiological Diagnostic Unit Public Health Laboratory	Microbiological Diagnostic Unit Public Health Laboratory	Seemann T. et al	https://www.gisaid.org	Tracking the COVID-19 pandemic in Australia using genomics	https://dx.doi.org/10.1101/2020.05.12.20099929	2020-04-27
USA/WI-UW-337/2020	ncov	EPI_ISL_436631	?	2020-03-26	North America	USA	Wisconsin	Milwaukee County	North America	USA	Wisconsin	genome	29782	Human	?	?	B.1	GH	University of Wisconsin-Madison AIDS Vaccine Research Laboratories	University of Wisconsin-Madison AIDS Vaccine Research Laboratories	Gage Moreno et al	https://www.gisaid.org	Distinct patterns of SARS-CoV-2 transmission in two nearby communities in Wisconsin, USA	https://www.medrxiv.org/content/10.1101/2020.07.09.20149104v1	2020-05-06
Australia/VIC168/2020	ncov	EPI_ISL_419865	?	2020-03-18	Oceania	Australia	Victoria		Oceania	Australia	Victoria	genome	29891	Human	22	Male	B.1	GH	Victorian Infectious Diseases Reference Laboratory (VIDRL)	Victorian Infectious Diseases Reference Laboratory and Microbiological Diagnostic Unit Public Health Laboratory, Doherty Institute	Caly L. et al	https://www.gisaid.org	Tracking the COVID-19 pandemic in Australia using genomics	https://dx.doi.org/10.1101/2020.05.12.20099929	2020-04-03
USA/CT-Yale-151/2020	ncov	EPI_ISL_435720	?	2020-03-13	North America	USA	Connecticut		North America	USA	Connecticut	genome	29782	Human	?	?	B.1	GH	Yale Clinical virology	Grubaugh Lab - Yale School of Public Health	Joseph Fauver et al	https://www.gisaid.org	?	?	2020-05-05
USA/CT-Yale-036/2020	ncov	EPI_ISL_419525	?	2020-03-16	North America	USA	Connecticut		North America	USA	Connecticut	genome	29782	Human	?	?	B.1	GH	Yale Clinical Virology Laboratory	Grubaugh Lab - Yale School of Public Health	Joseph Fauver et al	https://www.gisaid.org	?	?	2020-04-02
Israel/2086033/2020	ncov	EPI_ISL_447377	?	2020-04-01	Asia	Israel	Jerusalem District		Asia	Israel	Jerusalem District	genome	29781	Human	61	Female	B.1	GH	Clinical Virology Unit, Hadassah Hebrew University Medical Center	Stern Lab	Stern Lab et al	https://www.gisaid.org	Full genome viral sequences inform patterns of SARS-CoV-2 spread into and within Israel	https://dx.doi.org/10.1101/2020.05.21.20104521	2020-05-17
USA/NY-WCMP4C01P/2020	ncov	EPI_ISL_427533	?	2020-03-13	North America	USA	New York	Manhattan	North America	USA	New York	genome	29872	Human	?	?	B.1	GH	NewYork-Presbyterian & Mason Lab	Mason Lab	Daniel J. Butler et al	https://www.gisaid.org	Shotgun Transcriptome and Isothermal Profiling of SARS-CoV-2 Infection Reveals Unique Host Responses, Viral Diversification, and Drug Interactions	https://dx.doi.org/10.1101/2020.04.20.048066	2020-04-19
USA/NY-WCMP4C02N/2020	ncov	EPI_ISL_427534	?	2020-03-13	North America	USA	New York	Manhattan	North America	USA	New York	genome	29872	Human	?	?	B.1	GH	NewYork-Presbyterian & Mason Lab	Mason Lab	Daniel J. Butler et al	https://www.gisaid.org	Shotgun Transcriptome and Isothermal Profiling of SARS-CoV-2 Infection Reveals Unique Host Responses, Viral Diversification, and Drug Interactions	https://dx.doi.org/10.1101/2020.04.20.048066	2020-04-19
Australia/VIC497/2020	ncov	EPI_ISL_426770	?	2020-03-23	Oceania	Australia	Victoria		Oceania	Australia	Victoria	genome	29886	Human	42	Male	B.1.25	GH	Victorian Infectious Diseases Reference Laboratory (VIDRL)	Microbiological Diagnostic Unit Public Health Laboratory and Victorian Infectious Diseases Reference Laboratory, Doherty Institute	Caly L. et al	https://www.gisaid.org	?	?	2020-04-17
USA/NY-NYUMC170/2020	ncov	EPI_ISL_426625	?	2020-04-01	North America	USA	New York	Brooklyn	North America	USA	New York	genome	29902	Human	85	Female	B.1	GH	NYU Langone Health	Departments of Pathology and Medicine, New York University School of Medicine	Maria Aguero-Rosenfeld et al	https://www.gisaid.org	Sequencing identifies multiple, early introductions of SARS-CoV2 to New York City Region	https://dx.doi.org/10.1101/2020.04.15.20064931	2020-04-17
USA/CA-IGI-0061/2020	ncov	EPI_ISL_511816	?	2020-05-22	North America	USA	California	Alameda County	North America	USA	California	genome	29865	Human	?	?	B.1	GH	Innovative Genomics Institute, UC Berkeley	Innovative Genomics Institute, UC Berkeley	Stacia Wyman et al	https://www.gisaid.org	?	?	2020-08-08
USA/CA-IGI-0089/2020	ncov	EPI_ISL_511843	?	2020-05-21	North America	USA	California	Alameda County	North America	USA	California	genome	29864	Human	?	?	B.1	GH	Innovative Genomics Institute, UC Berkeley	Innovative Genomics Institute, UC Berkeley	Stacia Wyman et al	https://www.gisaid.org	?	?	2020-08-08
USA/CA-IGI-0086/2020	ncov	EPI_ISL_511840	?	2020-05-22	North America	USA	California	Alameda County	North America	USA	California	genome	29865	Human	?	?	B.1	GH	Innovative Genomics Institute, UC Berkeley	Innovative Genomics Institute, UC Berkeley	Stacia Wyman et al	https://www.gisaid.org	?	?	2020-08-08
USA/CA-CZB-2464/2020	ncov	EPI_ISL_513869	?	2020-05-19	North America	USA	California	San Francisco County	North America	USA	California	genome	29854	Human	?	?	B.1	GH	San Francisco Public Health Laboratory	Chan-Zuckerberg Biohub	CZB Cliahub Consortium et al	https://www.gisaid.org	?	?	2020-08-13
USA/CA-CZB-2460/2020	ncov	EPI_ISL_513866	?	2020-05-21	North America	USA	California	San Francisco County	North America	USA	California	genome	29853	Human	?	?	B.1	GH	San Francisco Public Health Laboratory	Chan-Zuckerberg Biohub	CZB Cliahub Consortium et al	https://www.gisaid.org	?	?	2020-08-13
USA/CA-CZB-2458/2020	ncov	EPI_ISL_513864	?	2020-05-21	North America	USA	California	San Francisco County	North America	USA	California	genome	29845	Human	?	?	B.1	GH	San Francisco Public Health Laboratory	Chan-Zuckerberg Biohub	CZB Cliahub Consortium et al	https://www.gisaid.org	?	?	2020-08-13
USA/CA-CZB-2465/2020	ncov	EPI_ISL_513870	?	2020-05-19	North America	USA	California	San Francisco County	North America	USA	California	genome	29861	Human	?	?	B.1	GH	San Francisco Public Health Laboratory	Chan-Zuckerberg Biohub	CZB Cliahub Consortium et al	https://www.gisaid.org	?	?	2020-08-13
USA/CA-CZB-2462/2020	ncov	EPI_ISL_513867	?	2020-05-21	North America	USA	California	San Francisco County	North America	USA	California	genome	29851	Human	?	?	B.1	GH	San Francisco Public Health Laboratory	Chan-Zuckerberg Biohub	CZB Cliahub Consortium et al	https://www.gisaid.org	?	?	2020-08-13
Israel/CVL-n-7216/2020	ncov	EPI_ISL_474963	?	2020-04-11	Asia	Israel	Tel Aviv District		Asia	Israel	Tel Aviv District	genome	29903	Human	73	Female	B.1	GH	Israel Central Virology laboratory	Israel Central Virology laboratory	Neta Zuckerman et al	https://www.gisaid.org	?	?	2020-06-23
USA/CT-Yale-056/2020	ncov	EPI_ISL_428377	?	2020-03-27	North America	USA	Connecticut		North America	USA	Connecticut	genome	29773	Human	?	?	B.1	GH	Yale COVID-19 Biorepository	Grubaugh Lab - Yale School of Public Health	Joseph Fauver et al	https://www.gisaid.org	?	?	2020-04-20
USA/CT-Yale-031/2020	ncov	EPI_ISL_420096	?	2020-03-18	North America	USA	Connecticut		North America	USA	Connecticut	genome	29782	Human	?	?	B.1	GH	Yale Clinical Virology Laboratory	Grubaugh Lab - Yale School of Public Health	Joseph Fauver et al	https://www.gisaid.org	?	?	2020-04-05
Israel/CVL-n-6157/2020	ncov	EPI_ISL_475022	?	2020-03-15	Asia	Israel	Tel Aviv District		Asia	Israel	Tel Aviv District	genome	29903	Human	43	Male	B.1	GH	Israel Central Virology laboratory	Israel Central Virology laboratory	Neta Zuckerman et al	https://www.gisaid.org	?	?	2020-06-23
Israel/CVL-n-7905/2020	ncov	EPI_ISL_474998	?	2020-04-13	Asia	Israel	Jerusalem District		Asia	Israel	Jerusalem District	genome	29903	Human	29	Female	B.1	GH	Israel Central Virology laboratory	Israel Central Virology laboratory	Neta Zuckerman et al	https://www.gisaid.org	?	?	2020-06-23
Israel/2046434/2020	ncov	EPI_ISL_447404	?	2020-04-01	Asia	Israel	North District		Asia	Israel	North District	genome	29782	Human	59	Female	B.1	GH	Clinical Microbiology Laboratory, The Baruch Padeh Medical Center, Poriya	Stern Lab	Stern Lab et al	https://www.gisaid.org	Full genome viral sequences inform patterns of SARS-CoV-2 spread into and within Israel	https://dx.doi.org/10.1101/2020.05.21.20104521	2020-05-17
Netherlands/NoordHolland_16/2020	ncov	EPI_ISL_461206	?	2020-04-27	Europe	Netherlands	North Holland		Europe	Netherlands	North Holland	genome	29775	Human	?	?	B.1	GH	Dutch COVID-19 response team	Erasmus Medical Center	Bas Oude Munnink et al	https://www.gisaid.org	?	?	2020-06-06
Netherlands/Friesland_25/2020	ncov	EPI_ISL_460647	?	2020-04-07	Europe	Netherlands	Friesland		Europe	Netherlands	Friesland	genome	29775	Human	?	?	B.1	GH	Dutch COVID-19 response team	Erasmus Medical Center	Bas Oude Munnink et al	https://www.gisaid.org	?	?	2020-06-06
Netherlands/NA_575/2020	ncov	EPI_ISL_460739	?	2020	Europe	Netherlands	Netherlands		Europe	Netherlands	Netherlands	genome	29775	Human	?	?	B.1	GH	Dutch COVID-19 response team	Erasmus Medical Center	Bas Oude Munnink et al	https://www.gisaid.org	?	?	2020-06-06
Netherlands/Friesland_28/2020	ncov	EPI_ISL_460650	?	2020-04-10	Europe	Netherlands	Friesland		Europe	Netherlands	Friesland	genome	29775	Human	?	?	B.1	GH	Dutch COVID-19 response team	Erasmus Medical Center	Bas Oude Munnink et al	https://www.gisaid.org	?	?	2020-06-06
Netherlands/Friesland_27/2020	ncov	EPI_ISL_460649	?	2020-04-09	Europe	Netherlands	Friesland		Europe	Netherlands	Friesland	genome	29775	Human	?	?	B.1	GH	Dutch COVID-19 response team	Erasmus Medical Center	Bas Oude Munnink et al	https://www.gisaid.org	?	?	2020-06-06
Netherlands/NA_577/2020	ncov	EPI_ISL_460741	?	2020	Europe	Netherlands	Netherlands		Europe	Netherlands	Netherlands	genome	29775	Human	?	?	B.1	GH	Dutch COVID-19 response team	Erasmus Medical Center	Bas Oude Munnink et al	https://www.gisaid.org	?	?	2020-06-06
Netherlands/NA_578/2020	ncov	EPI_ISL_460742	?	2020	Europe	Netherlands	Netherlands		Europe	Netherlands	Netherlands	genome	29775	Human	?	?	B.1	GH	Dutch COVID-19 response team	Erasmus Medical Center	Bas Oude Munnink et al	https://www.gisaid.org	?	?	2020-06-06
Netherlands/NA_576/2020	ncov	EPI_ISL_460740	?	2020	Europe	Netherlands	Netherlands		Europe	Netherlands	Netherlands	genome	29775	Human	?	?	B.1	GH	Dutch COVID-19 response team	Erasmus Medical Center	Bas Oude Munnink et al	https://www.gisaid.org	?	?	2020-06-06
Netherlands/Friesland_21/2020	ncov	EPI_ISL_460643	?	2020-04-06	Europe	Netherlands	Friesland		Europe	Netherlands	Friesland	genome	29775	Human	?	?	B.1	GH	Dutch COVID-19 response team	Erasmus Medical Center	Bas Oude Munnink et al	https://www.gisaid.org	?	?	2020-06-06
Netherlands/NA_579/2020	ncov	EPI_ISL_460743	?	2020	Europe	Netherlands	Netherlands		Europe	Netherlands	Netherlands	genome	29775	Human	?	?	B.1	GH	Dutch COVID-19 response team	Erasmus Medical Center	Bas Oude Munnink et al	https://www.gisaid.org	?	?	2020-06-06
Netherlands/ZuidHolland_151/2020	ncov	EPI_ISL_461324	?	2020-04-19	Europe	Netherlands	South Holland		Europe	Netherlands	South Holland	genome	29775	Human	?	?	B.1	GH	Dutch COVID-19 response team	Erasmus Medical Center	Bas Oude Munnink et al	https://www.gisaid.org	?	?	2020-06-06
Netherlands/Friesland_22/2020	ncov	EPI_ISL_460644	?	2020-04-07	Europe	Netherlands	Friesland		Europe	Netherlands	Friesland	genome	29775	Human	?	?	B.1	GH	Dutch COVID-19 response team	Erasmus Medical Center	Bas Oude Munnink et al	https://www.gisaid.org	?	?	2020-06-06
Netherlands/Friesland_26/2020	ncov	EPI_ISL_460648	?	2020-04-08	Europe	Netherlands	Friesland		Europe	Netherlands	Friesland	genome	29775	Human	?	?	B.1	GH	Dutch COVID-19 response team	Erasmus Medical Center	Bas Oude Munnink et al	https://www.gisaid.org	?	?	2020-06-06
Netherlands/Friesland_24/2020	ncov	EPI_ISL_460646	?	2020-04-07	Europe	Netherlands	Friesland		Europe	Netherlands	Friesland	genome	29775	Human	?	?	B.1	GH	Dutch COVID-19 response team	Erasmus Medical Center	Bas Oude Munnink et al	https://www.gisaid.org	?	?	2020-06-06
Netherlands/Friesland_20/2020	ncov	EPI_ISL_460642	?	2020-04-07	Europe	Netherlands	Friesland		Europe	Netherlands	Friesland	genome	29775	Human	?	?	B.1	GH	Dutch COVID-19 response team	Erasmus Medical Center	Bas Oude Munnink et al	https://www.gisaid.org	?	?	2020-06-06
USA/WI-UW-406/2020	ncov	EPI_ISL_480388	?	2020-03-19	North America	USA	Wisconsin	Ozaukee County	North America	USA	Wisconsin	genome	29782	Human	?	?	B.1	GH	University of Wisconsin-Madison AIDS Vaccine Research Laboratories	University of Wisconsin-Madison AIDS Vaccine Research Laboratories	Gage Moreno et al	https://www.gisaid.org	?	?	2020-07-01
Israel/13077498/2020	ncov	EPI_ISL_447435	?	2020-04-03	Asia	Israel	South Coast District		Asia	Israel	South Coast District	genome	29782	Human	28	Male	B.1	GH	Clinical Microbiology Laboratory, Sheba Medical Center	Stern Lab	Stern Lab et al	https://www.gisaid.org	Full genome viral sequences inform patterns of SARS-CoV-2 spread into and within Israel	https://dx.doi.org/10.1101/2020.05.21.20104521	2020-05-17
USA/WA-UW-1779/2020	ncov	EPI_ISL_424260	?	2020-03-22	North America	USA	Washington		North America	USA	Washington	genome	29876	Human	?	?	B.1	GH	UW Virology Lab	UW Virology Lab	Pavitra Roychoudhury et al	https://www.gisaid.org	?	?	2020-04-12
Israel/2099251/2020	ncov	EPI_ISL_447355	?	2020-04-02	Asia	Israel	Jerusalem District		Asia	Israel	Jerusalem District	genome	29782	Human	23	Female	B.1	GH	Clinical Virology Unit, Hadassah Hebrew University Medical Center	Stern Lab	Stern Lab et al	https://www.gisaid.org	Full genome viral sequences inform patterns of SARS-CoV-2 spread into and within Israel	https://dx.doi.org/10.1101/2020.05.21.20104521	2020-05-17
Israel/2020084/2020	ncov	EPI_ISL_447410	?	2020-03-17	Asia	Israel	Jerusalem District		Asia	Israel	Jerusalem District	genome	29782	Human	65	Male	B.1	GH	Clinical Virology Unit, Hadassah Hebrew University Medical Center	Stern Lab	Stern Lab et al	https://www.gisaid.org	Full genome viral sequences inform patterns of SARS-CoV-2 spread into and within Israel	https://dx.doi.org/10.1101/2020.05.21.20104521	2020-05-17
USA/MN-QDX-257/2020	ncov	EPI_ISL_498729	?	2020-04-30	North America	USA	Minnesota		North America	USA	Minnesota	genome	29782	Human	36	Female	B.1	GH	Quest Diagnostics	Quest Diagnostics	Rosenthal et al	https://www.gisaid.org	?	?	2020-07-28
USA/NY-NYUMC686/2020	ncov	EPI_ISL_451401	?	2020-03-22	North America	USA	New York	Brooklyn	North America	USA	New York	genome	29761	Human	33	Female	B.1	GH	NYU Langone Health	Departments of Pathology and Medicine, New York University School of Medicine	Maria Aguero-Rosenfeld et al	https://www.gisaid.org	?	?	2020-05-25
USA/NY-NYUMC880/2020	ncov	EPI_ISL_458019	?	2020-03-18	North America	USA	New York	Brooklyn	North America	USA	New York	genome	29725	Human	72	Male	B.1	GH	NYU Langone Health	Departments of Pathology and Medicine, New York University School of Medicine	Maria Aguero-Rosenfeld et al	https://www.gisaid.org	?	?	2020-06-03
Australia/VIC633/2020	ncov	EPI_ISL_426875	?	2020-03-27	Oceania	Australia	Victoria		Oceania	Australia	Victoria	genome	29865	Human	?	?	B.1.29	GH	Victorian Infectious Diseases Reference Laboratory (VIDRL)	Microbiological Diagnostic Unit Public Health Laboratory and Victorian Infectious Diseases Reference Laboratory, Doherty Institute	Caly L. et al	https://www.gisaid.org	Tracking the COVID-19 pandemic in Australia using genomics	https://dx.doi.org/10.1101/2020.05.12.20099929	2020-04-17
Switzerland/BE-110018-160-G10/2020	ncov	EPI_ISL_486458	?	2020-04-01	Europe	Switzerland	Bern		Europe	Switzerland	Bern	genome	29836	Human	?	?	B.1	GH	Viollier AG	Department of Biosystems Science and Engineering, ETH Z√ºrich	Christian Beisel et al	https://www.gisaid.org	?	?	2020-07-10
USA/AZ-TG273294/2020	ncov	EPI_ISL_426561	?	2020-03-31	North America	USA	Arizona		North America	USA	Arizona	genome	29882	Human	?	?	B.1.29	GH	AZ SPHL, Arizona Department of Health Services	TGen North	Jolene Bowers et al	https://www.gisaid.org	Defining the Pandemic at the State Level: Sequence-Based Epidemiology of the SARS-CoV-2 virus by the Arizona COVID-19 Genomics Union (ACGU)	https://dx.doi.org/10.1101/2020.05.08.20095935	2020-04-17
USA/AZ-TG273302/2020	ncov	EPI_ISL_426563	?	2020-03-31	North America	USA	Arizona		North America	USA	Arizona	genome	29882	Human	?	?	B.1.29	GH	AZ SPHL, Arizona Department of Health Services	TGen North	Jolene Bowers et al	https://www.gisaid.org	Defining the Pandemic at the State Level: Sequence-Based Epidemiology of the SARS-CoV-2 virus by the Arizona COVID-19 Genomics Union (ACGU)	https://dx.doi.org/10.1101/2020.05.08.20095935	2020-04-17
USA/AZ-TG273308/2020	ncov	EPI_ISL_426565	?	2020-04-01	North America	USA	Arizona		North America	USA	Arizona	genome	29882	Human	?	?	B.1.29	GH	AZ SPHL, Arizona Department of Health Services	TGen North	Jolene Bowers et al	https://www.gisaid.org	Defining the Pandemic at the State Level: Sequence-Based Epidemiology of the SARS-CoV-2 virus by the Arizona COVID-19 Genomics Union (ACGU)	https://dx.doi.org/10.1101/2020.05.08.20095935	2020-04-17
USA/AZ-TG273314/2020	ncov	EPI_ISL_426567	?	2020-04-01	North America	USA	Arizona		North America	USA	Arizona	genome	29882	Human	?	?	B.1.29	GH	AZ SPHL, Arizona Department of Health Services	TGen North	Jolene Bowers et al	https://www.gisaid.org	Defining the Pandemic at the State Level: Sequence-Based Epidemiology of the SARS-CoV-2 virus by the Arizona COVID-19 Genomics Union (ACGU)	https://dx.doi.org/10.1101/2020.05.08.20095935	2020-04-17
USA/AZ-TG273300/2020	ncov	EPI_ISL_426562	?	2020-03-31	North America	USA	Arizona		North America	USA	Arizona	genome	29882	Human	?	?	B.1.29	GH	AZ SPHL, Arizona Department of Health Services	TGen North	Jolene Bowers et al	https://www.gisaid.org	Defining the Pandemic at the State Level: Sequence-Based Epidemiology of the SARS-CoV-2 virus by the Arizona COVID-19 Genomics Union (ACGU)	https://dx.doi.org/10.1101/2020.05.08.20095935	2020-04-17
USA/AZ-TG273310/2020	ncov	EPI_ISL_426566	?	2020-04-01	North America	USA	Arizona		North America	USA	Arizona	genome	29821	Human	?	?	B.1.29	GH	AZ SPHL, Arizona Department of Health Services	TGen North	Jolene Bowers et al	https://www.gisaid.org	Defining the Pandemic at the State Level: Sequence-Based Epidemiology of the SARS-CoV-2 virus by the Arizona COVID-19 Genomics Union (ACGU)	https://dx.doi.org/10.1101/2020.05.08.20095935	2020-04-17
USA/NY-NYUMC350/2020	ncov	EPI_ISL_430377	?	2020-04-08	North America	USA	New York	Brooklyn	North America	USA	New York	genome	29902	Human	87	Male	B.1.29	GH	NYU Langone Health	Departments of Pathology and Medicine, New York University School of Medicine	Maria Aguero-Rosenfeld et al	https://www.gisaid.org	?	?	2020-04-26
USA/NY-PV09164/2020	ncov	EPI_ISL_422528	?	2020-03-21	North America	USA	New York	Brooklyn	North America	USA	New York	genome	29712	Human	63	Male	B.1.29	GH	MSHS Clinical Microbiology Laboratories	MSHS Pathogen Surveillance Program	Ana S. Gonzalez-Reiche et al	https://www.gisaid.org	?	?	2020-04-11
USA/NY-WCMP10H04P/2020	ncov	EPI_ISL_427581	?	2020-03-15	North America	USA	New York	Manhattan	North America	USA	New York	genome	29864	Human	?	?	B.1.29	GH	NewYork-Presbyterian & Mason Lab	Mason Lab	Daniel J. Butler et al	https://www.gisaid.org	Shotgun Transcriptome and Isothermal Profiling of SARS-CoV-2 Infection Reveals Unique Host Responses, Viral Diversification, and Drug Interactions	https://dx.doi.org/10.1101/2020.04.20.048066	2020-04-19
USA/NY-WCMP10C04P/2020	ncov	EPI_ISL_427563	?	2020-03-15	North America	USA	New York	Manhattan	North America	USA	New York	genome	29872	Human	?	?	B.1.29	GH	NewYork-Presbyterian & Mason Lab	Mason Lab	Daniel J. Butler et al	https://www.gisaid.org	Shotgun Transcriptome and Isothermal Profiling of SARS-CoV-2 Infection Reveals Unique Host Responses, Viral Diversification, and Drug Interactions	https://dx.doi.org/10.1101/2020.04.20.048066	2020-04-19
Ecuador/USFQ-161/2020	ncov	EPI_ISL_516648	?	2020-07-14	South America	Ecuador	Zamora-Chinchipe	Yantzaza	South America	Ecuador	Zamora-Chinchipe	genome	29880	Human	?	Female	B.1.29	GH	Institute of Microbiology, Universidad San Francisco de Quito	Institute of Microbiology, Universidad San Francisco de Quito	Juan Jos√© Guadalupe et al	https://www.gisaid.org	?	?	2020-08-21
USA/WI-GMF-01047/2020	ncov	EPI_ISL_429845	?	2020-04-14	North America	USA	Iowa	Allamakee County	North America	USA	Iowa	genome	29837	Human	?	?	B.1.29	GH	Gundersen Molecular Diagnostics Laboratory	Kabara Cancer Research Institute	Craig S. Richmond et al	https://www.gisaid.org	Interregional SARS-CoV-2 spread from a single introduction outbreak in a meat-packing plant in northeast Iowa	https://www.medrxiv.org/content/10.1101/2020.06.08.20125534v1	2020-04-24
USA/WI-GMF-00744/2020	ncov	EPI_ISL_422462	?	2020-04-03	North America	USA	Iowa	Winneshiek County	North America	USA	Iowa	genome	29846	Human	?	?	B.1.29	GH	Gundersen Molecular Diagnostics Laboratory	Kabara Cancer Research Institute	Craig S. Richmond et al	https://www.gisaid.org	Interregional SARS-CoV-2 spread from a single introduction outbreak in a meat-packing plant in northeast Iowa	https://www.medrxiv.org/content/10.1101/2020.06.08.20125534v1	2020-04-10
USA/IA-GMF-M00005/2020	ncov	EPI_ISL_455582	?	2020-05-26	North America	USA	Iowa	Allamakee County	North America	USA	Iowa	genome	29836	Human	?	?	B.1.29	GH	Gundersen Clinical Microbiology Laboratory	Kabara Cancer Research Institute	Craig S. Richmond et al	https://www.gisaid.org	Interregional SARS-CoV-2 spread from a single introduction outbreak in a meat-packing plant in northeast Iowa	https://www.medrxiv.org/content/10.1101/2020.06.08.20125534v1	2020-05-31
USA/WI-GMF-01455/2020	ncov	EPI_ISL_435394	?	2020-04-21	North America	USA	Iowa	Winneshiek County	North America	USA	Iowa	genome	29836	Human	?	?	B.1.29	GH	Gundersen Molecular Diagnostics Laboratory	Kabara Cancer Research Institute	Craig S. Richmond et al	https://www.gisaid.org	Interregional SARS-CoV-2 spread from a single introduction outbreak in a meat-packing plant in northeast Iowa	https://www.medrxiv.org/content/10.1101/2020.06.08.20125534v1	2020-05-04
USA/WI-GMF-01535/2020	ncov	EPI_ISL_435397	?	2020-04-21	North America	USA	Iowa	Allamakee County	North America	USA	Iowa	genome	29840	Human	?	?	B.1.29	GH	Gundersen Molecular Diagnostics Laboratory	Kabara Cancer Research Institute	Craig S. Richmond et al	https://www.gisaid.org	Interregional SARS-CoV-2 spread from a single introduction outbreak in a meat-packing plant in northeast Iowa	https://www.medrxiv.org/content/10.1101/2020.06.08.20125534v1	2020-05-04
USA/WI-GMF-00928/2020	ncov	EPI_ISL_426161	?	2020-04-06	North America	USA	Iowa		North America	USA	Iowa	genome	29851	Human	?	?	B.1.29	GH	Gundersen Molecular Diagnostics Laboratory	Kabara Cancer Research Institute	Craig S. Richmond et al	https://www.gisaid.org	Interregional SARS-CoV-2 spread from a single introduction outbreak in a meat-packing plant in northeast Iowa	https://www.medrxiv.org/content/10.1101/2020.06.08.20125534v1	2020-04-15
USA/WI-GMF-01316/2020	ncov	EPI_ISL_429848	?	2020-04-06	North America	USA	Iowa	Winneshiek County	North America	USA	Iowa	genome	29834	Human	?	?	B.1.29	GH	Gundersen Molecular Diagnostics Laboratory	Kabara Cancer Research Institute	Craig S. Richmond et al	https://www.gisaid.org	Interregional SARS-CoV-2 spread from a single introduction outbreak in a meat-packing plant in northeast Iowa	https://www.medrxiv.org/content/10.1101/2020.06.08.20125534v1	2020-04-24
USA/WI-GMF-01159/2020	ncov	EPI_ISL_429847	?	2020-04-16	North America	USA	Iowa	Allamakee County	North America	USA	Iowa	genome	29835	Human	?	?	B.1.29	GH	Gundersen Molecular Diagnostics Laboratory	Kabara Cancer Research Institute	Craig S. Richmond et al	https://www.gisaid.org	Interregional SARS-CoV-2 spread from a single introduction outbreak in a meat-packing plant in northeast Iowa	https://www.medrxiv.org/content/10.1101/2020.06.08.20125534v1	2020-04-24
USA/IA-GMF-02699/2020	ncov	EPI_ISL_455568	?	2020-05-08	North America	USA	Iowa	Allamakee County	North America	USA	Iowa	genome	29837	Human	?	?	B.1.29	GH	Gundersen Molecular Diagnostics Laboratory	Kabara Cancer Research Institute	Craig S. Richmond et al	https://www.gisaid.org	Interregional SARS-CoV-2 spread from a single introduction outbreak in a meat-packing plant in northeast Iowa	https://www.medrxiv.org/content/10.1101/2020.06.08.20125534v1	2020-05-31
USA/WI-GMF-03710/2020	ncov	EPI_ISL_455575	?	2020-05-19	North America	USA	Wisconsin	Crawford County	North America	USA	Wisconsin	genome	29851	Human	?	?	B.1.29	GH	Gundersen Molecular Diagnostics Laboratory	Kabara Cancer Research Institute	Craig S. Richmond et al	https://www.gisaid.org	Interregional SARS-CoV-2 spread from a single introduction outbreak in a meat-packing plant in northeast Iowa	https://www.medrxiv.org/content/10.1101/2020.06.08.20125534v1	2020-05-31
USA/WI-GMF-01158/2020	ncov	EPI_ISL_429846	?	2020-04-16	North America	USA	Iowa	Allamakee County	North America	USA	Iowa	genome	29836	Human	?	?	B.1.29	GH	Gundersen Molecular Diagnostics Laboratory	Kabara Cancer Research Institute	Craig S. Richmond et al	https://www.gisaid.org	Interregional SARS-CoV-2 spread from a single introduction outbreak in a meat-packing plant in northeast Iowa	https://www.medrxiv.org/content/10.1101/2020.06.08.20125534v1	2020-04-24
USA/WI-GMF-03823/2020	ncov	EPI_ISL_455576	?	2020-05-19	North America	USA	Wisconsin	Trempealeau County	North America	USA	Wisconsin	genome	29847	Human	?	?	B.1.29	GH	Gundersen Molecular Diagnostics Laboratory	Kabara Cancer Research Institute	Craig S. Richmond et al	https://www.gisaid.org	Interregional SARS-CoV-2 spread from a single introduction outbreak in a meat-packing plant in northeast Iowa	https://www.medrxiv.org/content/10.1101/2020.06.08.20125534v1	2020-05-31
USA/WI-GMF-00707/2020	ncov	EPI_ISL_422461	?	2020-04-06	North America	USA	Iowa	Allamakee County	North America	USA	Iowa	genome	29835	Human	?	?	B.1.29	GH	Gundersen Molecular Diagnostics Laboratory	Kabara Cancer Research Institute	Craig S. Richmond et al	https://www.gisaid.org	Interregional SARS-CoV-2 spread from a single introduction outbreak in a meat-packing plant in northeast Iowa	https://www.medrxiv.org/content/10.1101/2020.06.08.20125534v1	2020-04-10
USA/MN-GMF-02870/2020	ncov	EPI_ISL_455570	?	2020-05-10	North America	USA	Minnesota	Fillmore County	North America	USA	Minnesota	genome	29838	Human	?	?	B.1.29	GH	Gundersen Molecular Diagnostics Laboratory	Kabara Cancer Research Institute	Craig S. Richmond et al	https://www.gisaid.org	Interregional SARS-CoV-2 spread from a single introduction outbreak in a meat-packing plant in northeast Iowa	https://www.medrxiv.org/content/10.1101/2020.06.08.20125534v1	2020-05-31
USA/MN-MDH-1250/2020	ncov	EPI_ISL_482971	?	2020-06-02	North America	USA	Minnesota		North America	USA	Minnesota	genome	29821	Human	?	Unknown	B.1.29	GH	Mayo Clinic & Mayo Clinic Laboratories	Minnesota Department of Health, Public Health Laboratory	Matt Plumb et al	https://www.gisaid.org	?	?	2020-07-06
USA/MN-MDH-1212/2020	ncov	EPI_ISL_477301	?	2020-05-21	North America	USA	Minnesota		North America	USA	Minnesota	genome	29813	Human	?	?	B.1.29	GH	Mayo Clinic & Mayo Clinic Laboratories	Minnesota Department of Health, Public Health Laboratory	Matt Plumb et al	https://www.gisaid.org	?	?	2020-06-29
USA/WI-GMF-06001/2020	ncov	EPI_ISL_471151	?	2020-06-12	North America	USA	Wisconsin	Grant County WI	North America	USA	Wisconsin	genome	29835	Human	?	?	B.1.29	GH	Gundersen Molecular Diagnostics Laboratory	Kabara Cancer Research Institute	Craig S. Richmond et al	https://www.gisaid.org	?	?	2020-06-19
USA/WI-GMF-03151/2020	ncov	EPI_ISL_455571	?	2020-05-12	North America	USA	Wisconsin	Vernon County	North America	USA	Wisconsin	genome	29831	Human	?	?	B.1.29	GH	Gundersen Molecular Diagnostics Laboratory	Kabara Cancer Research Institute	Craig S. Richmond et al	https://www.gisaid.org	Interregional SARS-CoV-2 spread from a single introduction outbreak in a meat-packing plant in northeast Iowa	https://www.medrxiv.org/content/10.1101/2020.06.08.20125534v1	2020-05-31
USA/WI-GMF-02728/2020	ncov	EPI_ISL_455569	?	2020-05-08	North America	USA	Wisconsin	Grant County WI	North America	USA	Wisconsin	genome	29854	Human	?	?	B.1.29	GH	Gundersen Molecular Diagnostics Laboratory	Kabara Cancer Research Institute	Craig S. Richmond et al	https://www.gisaid.org	Interregional SARS-CoV-2 spread from a single introduction outbreak in a meat-packing plant in northeast Iowa	https://www.medrxiv.org/content/10.1101/2020.06.08.20125534v1	2020-05-31
USA/WI-GMF-01828/2020	ncov	EPI_ISL_435401	?	2020-04-26	North America	USA	Iowa	Allamakee County	North America	USA	Iowa	genome	29836	Human	?	?	B.1.29	GH	Gundersen Molecular Diagnostics Laboratory	Kabara Cancer Research Institute	Craig S. Richmond et al	https://www.gisaid.org	Interregional SARS-CoV-2 spread from a single introduction outbreak in a meat-packing plant in northeast Iowa	https://www.medrxiv.org/content/10.1101/2020.06.08.20125534v1	2020-05-04
USA/WI-GMF-00921/2020	ncov	EPI_ISL_426160	?	2020-04-03	North America	USA	Iowa	Allamakee County	North America	USA	Iowa	genome	29872	Human	?	?	B.1.29	GH	Gundersen Molecular Diagnostics Laboratory	Kabara Cancer Research Institute	Craig S. Richmond et al	https://www.gisaid.org	Interregional SARS-CoV-2 spread from a single introduction outbreak in a meat-packing plant in northeast Iowa	https://www.medrxiv.org/content/10.1101/2020.06.08.20125534v1	2020-04-15
USA/WI-GMF-01551/2020	ncov	EPI_ISL_435398	?	2020-04-22	North America	USA	Iowa	Allamakee County	North America	USA	Iowa	genome	29836	Human	?	?	B.1.29	GH	Gundersen Molecular Diagnostics Laboratory	Kabara Cancer Research Institute	Craig S. Richmond et al	https://www.gisaid.org	Interregional SARS-CoV-2 spread from a single introduction outbreak in a meat-packing plant in northeast Iowa	https://www.medrxiv.org/content/10.1101/2020.06.08.20125534v1	2020-05-04
USA/WI-GMF-01591/2020	ncov	EPI_ISL_435399	?	2020-04-23	North America	USA	Iowa	Allamakee County	North America	USA	Iowa	genome	29834	Human	?	?	B.1	GH	Gundersen Molecular Diagnostics Laboratory	Kabara Cancer Research Institute	Craig S. Richmond et al	https://www.gisaid.org	Interregional SARS-CoV-2 spread from a single introduction outbreak in a meat-packing plant in northeast Iowa	https://www.medrxiv.org/content/10.1101/2020.06.08.20125534v1	2020-05-04
USA/NY-PV08138/2020	ncov	EPI_ISL_421360	?	2020-03-13	North America	USA	New York	Brooklyn	North America	USA	New York	genome	29726	Human	61	Male	B.1	GH	MSHS Clinical Microbiology Laboratories	MSHS Pathogen Surveillance Program	Ana S. Gonzalez-Reiche et al	https://www.gisaid.org	Introductions and early spread of SARS-CoV-2 in the New York City area	https://dx.doi.org/10.1101/2020.04.08.20056929	2020-04-07
USA/NY-PV08403/2020	ncov	EPI_ISL_421371	?	2020-03-17	North America	USA	New York	Brooklyn	North America	USA	New York	genome	29725	Human	61	Male	B.1	GH	MSHS Clinical Microbiology Laboratories	MSHS Pathogen Surveillance Program	Ana S. Gonzalez-Reiche et al	https://www.gisaid.org	Introductions and early spread of SARS-CoV-2 in the New York City area	https://dx.doi.org/10.1101/2020.04.08.20056929	2020-04-07
England/20152066504/2020	ncov	EPI_ISL_466238	?	2020-04-05	Europe	United Kingdom	England		Europe	United Kingdom	England	genome	29853	Human	91	Male	B.1	GH	Respiratory Virus Unit, Microbiology Services Colindale, Public Health England	Respiratory Virus Unit, Microbiology Services Colindale, Public Health England	PHE Covid Sequencing Team et al	https://www.gisaid.org	?	?	2020-06-11
USA/WI-UW-220/2020	ncov	EPI_ISL_428316	?	2020-03-25	North America	USA	Wisconsin	Ozaukee County	North America	USA	Wisconsin	genome	29782	Human	?	?	B.1	GH	University of Wisconsin-Madison AIDS Vaccine Research Laboratories	University of Wisconsin-Madison AIDS Vaccine Research Laboratories	Gage Moreno et al	https://www.gisaid.org	?	?	2020-04-20
Israel/13077726/2020	ncov	EPI_ISL_447426	?	2020-04-03	Asia	Israel	Tel Aviv District		Asia	Israel	Tel Aviv District	genome	29772	Human	65	Female	B.1	GH	Clinical Microbiology Laboratory, Sheba Medical Center	Stern Lab	Stern Lab et al	https://www.gisaid.org	Full genome viral sequences inform patterns of SARS-CoV-2 spread into and within Israel	https://dx.doi.org/10.1101/2020.05.21.20104521	2020-05-17
USA/WI-GMF-02274/2020	ncov	EPI_ISL_436897	?	2020-05-03	North America	USA	Wisconsin	Vernon County	North America	USA	Wisconsin	genome	29834	Human	?	?	B.1.29	GH	Gundersen Molecular Diagnostics Laboratory	Kabara Cancer Research Institute	Craig S. Richmond et al	https://www.gisaid.org	Interregional SARS-CoV-2 spread from a single introduction outbreak in a meat-packing plant in northeast Iowa	https://www.medrxiv.org/content/10.1101/2020.06.08.20125534v1	2020-05-07
USA/WA-UW-2761/2020	ncov	EPI_ISL_486029	?	2020-04-15	North America	USA	Washington		North America	USA	Washington	genome	29860	Human	?	?	B.1	GH	UW Virology Lab	UW Virology Lab	Pavitra Roychoudhury et al	https://www.gisaid.org	?	?	2020-07-10
USA/NV-NSPHL-A0144/2020	ncov	EPI_ISL_515409	?	2020-05-02	North America	USA	Nevada		North America	USA	Nevada	genome	29897	Human	?	?	B.1	GH	Nevada State Public Health Laboratory	Nevada State Public Health Laboratory	Richard Tillett et al	https://www.gisaid.org	?	?	2020-08-19
Israel/1639953/2020	ncov	EPI_ISL_447418	?	2020-03-26	Asia	Israel	North District		Asia	Israel	North District	genome	29782	Human	13	Male	B.1	GH	Clinical Microbiology Laboratory, The Baruch Padeh Medical Center, Poriya	Stern Lab	Stern Lab et al	https://www.gisaid.org	Full genome viral sequences inform patterns of SARS-CoV-2 spread into and within Israel	https://dx.doi.org/10.1101/2020.05.21.20104521	2020-05-17
USA/WA-UW-4227/2020	ncov	EPI_ISL_427250	?	2020-03-31	North America	USA	Washington		North America	USA	Washington	genome	29902	Human	?	?	B.1	GH	UW Virology Lab	UW Virology Lab	Pavitra Roychoudhury et al	https://www.gisaid.org	?	?	2020-04-17
USA/MN-MDH-1214/2020	ncov	EPI_ISL_477303	?	2020-05-22	North America	USA	Minnesota		North America	USA	Minnesota	genome	29806	Human	?	?	B.1	GH	Mayo Clinic & Mayo Clinic Laboratories	Minnesota Department of Health, Public Health Laboratory	Matt Plumb et al	https://www.gisaid.org	?	?	2020-06-29
USA/MN-MDH-1213/2020	ncov	EPI_ISL_477302	?	2020-05-22	North America	USA	Minnesota		North America	USA	Minnesota	genome	29841	Human	?	?	B.1	GH	Mayo Clinic & Mayo Clinic Laboratories	Minnesota Department of Health, Public Health Laboratory	Matt Plumb et al	https://www.gisaid.org	?	?	2020-06-29
USA/MN-MDH-1208/2020	ncov	EPI_ISL_477297	?	2020-05-18	North America	USA	Minnesota		North America	USA	Minnesota	genome	29820	Human	?	?	B.1	GH	Mayo Clinic & Mayo Clinic Laboratories	Minnesota Department of Health, Public Health Laboratory	Matt Plumb et al	https://www.gisaid.org	?	?	2020-06-29
USA/MN-MDH-1216/2020	ncov	EPI_ISL_477305	?	2020-05-26	North America	USA	Minnesota		North America	USA	Minnesota	genome	29813	Human	?	?	B.1	GH	Mayo Clinic & Mayo Clinic Laboratories	Minnesota Department of Health, Public Health Laboratory	Matt Plumb et al	https://www.gisaid.org	?	?	2020-06-29
USA/MN-MDH-1217/2020	ncov	EPI_ISL_477306	?	2020-05-26	North America	USA	Minnesota		North America	USA	Minnesota	genome	29845	Human	?	?	B.1	GH	Mayo Clinic & Mayo Clinic Laboratories	Minnesota Department of Health, Public Health Laboratory	Matt Plumb et al	https://www.gisaid.org	?	?	2020-06-29
USA/MN-MDH-1207/2020	ncov	EPI_ISL_477296	?	2020-05-16	North America	USA	Minnesota		North America	USA	Minnesota	genome	29799	Human	?	?	B.1	GH	Mayo Clinic & Mayo Clinic Laboratories	Minnesota Department of Health, Public Health Laboratory	Matt Plumb et al	https://www.gisaid.org	?	?	2020-06-29
USA/MN-MDH-1245/2020	ncov	EPI_ISL_482966	?	2020-06-02	North America	USA	Minnesota		North America	USA	Minnesota	genome	29822	Human	?	Unknown	B.1	GH	Minnesota Department of Health, Public Health Laboratory	Minnesota Department of Health, Public Health Laboratory	Matt Plumb et al	https://www.gisaid.org	?	?	2020-07-06
USA/NY-NYUMC636/2020	ncov	EPI_ISL_444753	?	2020-04-02	North America	USA	New York	Staten Island	North America	USA	New York	genome	29902	Human	28	Male	B.1	GH	NYU Langone Health	Departments of Pathology and Medicine, New York University School of Medicine	Maria Aguero-Rosenfeld et al	https://www.gisaid.org	?	?	2020-05-14
USA/PA-MGSC23-05/2020	ncov	EPI_ISL_436476	?	2020-03-23	North America	USA	Pennsylvania	Pittsburgh	North America	USA	Pennsylvania	genome	29840	Human	?	?	B.1	GH	UPMC Clinical Laboratory	Microbial Genome Sequencing Center, Microbial Genomic Epidemiological Laboratory	Dan Snyder et al	https://www.gisaid.org	?	?	2020-05-06
USA/CT-Yale-053/2020	ncov	EPI_ISL_428374	?	2020-03-30	North America	USA	Connecticut		North America	USA	Connecticut	genome	29782	Human	?	?	B.1	GH	Yale COVID-19 Biorepository	Grubaugh Lab - Yale School of Public Health	Joseph Fauver et al	https://www.gisaid.org	?	?	2020-04-20
USA/MA-MGH-00151/2020	ncov	EPI_ISL_460238	?	2020-03-26	North America	USA	Massachusetts		North America	USA	Massachusetts	genome	29874	Human	?	?	B.1	GH	Massachusetts General Hospital	Infectious Disease Program, Broad Institute of Harvard and MIT	Lemieux et al	https://www.gisaid.org	Introduction and spread of SARS-CoV-2 in the greater Boston area	https://virological.org/t/introduction-and-spread-of-sars-cov-2-in-the-greater-boston-area/503	2020-05-26
Israel/CVL-n-6126/2020	ncov	EPI_ISL_474993	?	2020-03-15	Asia	Israel	Kfar Habad		Asia	Israel	Kfar Habad	genome	29903	Human	26	Male	B.1	GH	Israel Central Virology laboratory	Israel Central Virology laboratory	Neta Zuckerman et al	https://www.gisaid.org	?	?	2020-06-23
USA/CA-QDX-67/2020	ncov	EPI_ISL_467839	?	2020-03-13	North America	USA	California		North America	USA	California	genome	29782	Human	49	Male	B.1	GH	Quest Diagnostics	Quest Diagnostics	Anderson et al	https://www.gisaid.org	?	?	2020-06-15
USA/NY-NYUMC692/2020	ncov	EPI_ISL_451407	?	2020-03-26	North America	USA	New York	Brooklyn	North America	USA	New York	genome	29890	Human	64	Male	B.1	GH	NYU Langone Health	Departments of Pathology and Medicine, New York University School of Medicine	Maria Aguero-Rosenfeld et al	https://www.gisaid.org	?	?	2020-05-25
Canada/QC_AR2/2020	ncov	EPI_ISL_476512	?	2020-04-03	North America	Canada	Quebec		North America	Canada	Quebec	genome	29782	Human	?	?	B.1	GH	Laboratoire de microbiologie, Hopital de Verdun	Smith Laboratory, Centre de Recherche CHU Sainte-Justine	Martin Smith et al	https://www.gisaid.org	?	?	2020-06-25
Canada/LTRI-23/2020	ncov	EPI_ISL_495012	?	2020-03-22	North America	Canada	Ontario		North America	Canada	Ontario	genome	29857	Human	?	?	B.1	GH	Dr. Tony Mazzulli Microbiologist-in-Chief	Dr. Jeff Wrana, Senior Investigator	Jeff Wrana et al	https://www.gisaid.org	?	?	2020-07-22
USA/NY-NYUMC654/2020	ncov	EPI_ISL_444771	?	2020-04-10	North America	USA	New York	Queens	North America	USA	New York	genome	29902	Human	57	Male	B.1	GH	NYU Langone Health	Departments of Pathology and Medicine, New York University School of Medicine	Maria Aguero-Rosenfeld et al	https://www.gisaid.org	?	?	2020-05-14
England/LIVE-993E5/2020	ncov	EPI_ISL_439718	?	2020-04-08	Europe	United Kingdom	England		Europe	United Kingdom	England	genome	29782	Human	?	?	B.1	GH	Liverpool Clinical Laboratories	COVID-19 Genomics UK (COG-UK) Consortium	Sam Haldenby et al	https://www.gisaid.org	Preliminary analysis of SARS-CoV-2 importation & establishment of UK transmission lineages	https://virological.org/t/preliminary-analysis-of-sars-cov-2-importation-establishment-of-uk-transmission-lineages/507	2020-05-12
Canada/QC_AR7/2020	ncov	EPI_ISL_515226	?	2020-04-04	North America	Canada	Quebec		North America	Canada	Quebec	genome	29782	Human	?	?	B.1	GH	Laboratoire de microbiologie, Hopital de Verdun	Smith Laboratory, Centre de Recherche CHU Sainte-Justine	Martin Smith et al	https://www.gisaid.org	?	?	2020-08-18
Austria/CeMM0346/2020	ncov	EPI_ISL_475806	?	2020-04-06	Europe	Austria	Lower Austria		Europe	Austria	Lower Austria	genome	29782	Human	75	Male	B.1	GH	Center for Virology, Medical University of Vienna	Bergthaler laboratory, CeMM Research Center for Molecular Medicine of the Austrian Academy of Sciences	Alexandra Popa et al	https://www.gisaid.org	Mutational dynamics and transmission properties of SARS-CoV-2 superspreading events in Austria	https://dx.doi.org/10.1101/2020.07.15.204339v1	2020-06-25
USA/NY-NYUMC691/2020	ncov	EPI_ISL_451406	?	2020-03-21	North America	USA	New York	Nassau County	North America	USA	New York	genome	29902	Human	51	Male	B.1	GH	NYU Langone Health	Departments of Pathology and Medicine, New York University School of Medicine	Maria Aguero-Rosenfeld et al	https://www.gisaid.org	?	?	2020-05-25
USA/NY-NYUMC88/2020	ncov	EPI_ISL_421589	?	2020-03-18	North America	USA	New York	Brooklyn	North America	USA	New York	genome	29898	Human	58	Male	B.1	GH	NYU Langone Health	Departments of Pathology and Medicine, New York University School of Medicine	Maria Aguero-Rosenfeld et al	https://www.gisaid.org	Sequencing identifies multiple, early introductions of SARS-CoV2 to New York City Region	https://dx.doi.org/10.1101/2020.04.15.20064931	2020-04-09
Russia/Novosibirsk-RII27316S/2020	ncov	EPI_ISL_507210	?	2020-05-04	Europe	Russia	Novosibirsk Oblast		Europe	Russia	Novosibirsk Oblast	genome	29840	Human	47	Male	B.1	GH	Department of Experimental Modeling and Pathogenesis of Infectious Diseases	WHO National Influenza Centre Russian Federation	Andrey Komissarov et al	https://www.gisaid.org	?	?	2020-08-03
Russia/Novosibirsk-RII27320S/2020	ncov	EPI_ISL_507213	?	2020-05-07	Europe	Russia	Novosibirsk Oblast		Europe	Russia	Novosibirsk Oblast	genome	29864	Human	47	Female	B.1	GH	Department of Experimental Modeling and Pathogenesis of Infectious Diseases	WHO National Influenza Centre Russian Federation	Andrey Komissarov et al	https://www.gisaid.org	?	?	2020-08-03
USA/MN-MDH-117/2020	ncov	EPI_ISL_427273	?	2020-03-20	North America	USA	Minnesota		North America	USA	Minnesota	genome	29782	Human	?	?	B.1	GH	Minnesota Department of Health, Public Health Laboratory	Minnesota Department of Health, Public Health Laboratory	Matt Plumb et al	https://www.gisaid.org	?	?	2020-04-17
USA/FL-BPHL-0211/2020	ncov	EPI_ISL_480862	?	2020-04-19	North America	USA	Florida		North America	USA	Florida	genome	29834	Human	?	?	B.1	GH	Florida Bureau of Public Health Laboratories	Florida Bureau of Public Health Laboratories	Sarah Schmedes et al	https://www.gisaid.org	?	?	2020-07-02
USA/NY-NYUMC785/2020	ncov	EPI_ISL_456022	?	2020-03-25	North America	USA	New York	Brooklyn	North America	USA	New York	genome	29801	Human	45	Male	B.1	GH	NYU Langone Health	Departments of Pathology and Medicine, New York University School of Medicine	Maria Aguero-Rosenfeld et al	https://www.gisaid.org	?	?	2020-06-01
Denmark/ALAB-SSI502/2020	ncov	EPI_ISL_429573	?	2020-03-23	Europe	Denmark	Denmark		Europe	Denmark	Denmark	genome	29782	Human	?	?	B.1	GH	Department of Virus and Microbiological Special Diagnostics, Statens Serum Institut, Copenhagen, Denmark, Artillerivej 5, 2300 Copenahgen S	Albertsen lab, Department of Chemistry and Bioscience, Aalborg University, Denmark	Rasmus Kirkegaard et al	https://www.gisaid.org	?	?	2020-04-23
USA/CA-IGI-0060/2020	ncov	EPI_ISL_511815	?	2020-05-28	North America	USA	California	Alameda County	North America	USA	California	genome	29865	Human	?	?	B.1	GH	Innovative Genomics Institute, UC Berkeley	Innovative Genomics Institute, UC Berkeley	Stacia Wyman et al	https://www.gisaid.org	?	?	2020-08-08
USA/CA-IGI-0031/2020	ncov	EPI_ISL_467948	?	2020-05-15	North America	USA	California	Alameda County	North America	USA	California	genome	29892	Human	?	?	B.1	GH	Innovative Genomics Institute, UC Berkeley	Innovative Genomics Institute, UC Berkeley	Stacia Wyman et al	https://www.gisaid.org	?	?	2020-06-15
USA/NY-PV09132/2020	ncov	EPI_ISL_422505	?	2020-03-19	North America	USA	New York	Manhattan	North America	USA	New York	genome	29723	Human	43	Male	B.1	GH	MSHS Clinical Microbiology Laboratories	MSHS Pathogen Surveillance Program	Ana S. Gonzalez-Reiche et al	https://www.gisaid.org	?	?	2020-04-11
USA/WA-UW-2140/2020	ncov	EPI_ISL_426095	?	2020-03-25	North America	USA	Washington		North America	USA	Washington	genome	29792	Human	?	?	B.1.21	GH	UW Virology Lab	UW Virology Lab	Pavitra Roychoudhury et al	https://www.gisaid.org	?	?	2020-04-14
USA/VA-DCLS-0856/2020	ncov	EPI_ISL_516718	?	2020-04-30	North America	USA	Virginia		North America	USA	Virginia	genome	29867	Human	?	?	B.1	GH	Virginia DCLS	Virginia DCLS	Virginia DCLS et al	https://www.gisaid.org	?	?	2020-08-21
USA/IL-UW-996/2020	ncov	EPI_ISL_509806	?	2020-07-20	North America	USA	Illinois	Winnebago County IL	North America	USA	Illinois	genome	29782	Human	?	?	B.1	GH	University of Wisconsin-Madison AIDS Vaccine Research Laboratories	University of Wisconsin-Madison AIDS Vaccine Research Laboratories	Gage Moreno et al	https://www.gisaid.org	?	?	2020-08-05
USA/FL-BPHL-0877/2020	ncov	EPI_ISL_514223	?	2020-07-14	North America	USA	Florida		North America	USA	Florida	genome	29852	Human	?	?	B.1	GH	Florida Bureau of Public Health Laboratories	Florida Bureau of Public Health Laboratories	Sarah Schmedes et al	https://www.gisaid.org	?	?	2020-08-14
USA/FL-BPHL-0878/2020	ncov	EPI_ISL_514224	?	2020-07-14	North America	USA	Florida		North America	USA	Florida	genome	29851	Human	?	?	B.1	GH	Florida Bureau of Public Health Laboratories	Florida Bureau of Public Health Laboratories	Sarah Schmedes et al	https://www.gisaid.org	?	?	2020-08-14
USA/MN-MDH-637/2020	ncov	EPI_ISL_437384	?	2020-04-16	North America	USA	Minnesota		North America	USA	Minnesota	genome	29856	Human	?	?	B.1	GH	Minnesota Department of Health, Public Health Laboratory	Minnesota Department of Health, Public Health Laboratory	Matt Plumb et al	https://www.gisaid.org	?	?	2020-05-08
Austria/CeMM0076/2020	ncov	EPI_ISL_437944	?	2020-03-17	Europe	Austria	Tyrol	Aldrans	Europe	Austria	Tyrol	genome	29807	Human	31	Male	B.1	GH	Universitaetsklinik f√ºr Innere Medizin II Innsbruck	Bergthaler laboratory, CeMM Research Center for Molecular Medicine of the Austrian Academy of Sciences	Alexandra Popa et al	https://www.gisaid.org	Mutational dynamics and transmission properties of SARS-CoV-2 superspreading events in Austria	https://www.biorxiv.org/content/10.1101/2020.07.15.204339v1	2020-05-12
Russia/StPetersburg-RII11247S/2020	ncov	EPI_ISL_507245	?	2020-04-30	Europe	Russia	Saint-Petersburg		Europe	Russia	Saint-Petersburg	genome	29867	Human	17	Female	B.1	GH	WHO National Influenza Centre Russian Federation	WHO National Influenza Centre Russian Federation	Andrey Komissarov et al	https://www.gisaid.org	?	?	2020-08-03
USA/CA-CSMC33/2020	ncov	EPI_ISL_475644	?	2020-04-03	North America	USA	California	Los Angeles County	North America	USA	California	genome	29903	Human	67	Female	B.1	GH	Cedars-Sinai Medical Center, Department of Pathology & Laboratory Medicine, Molecular Pathology Laboratory	Cedars-Sinai Medical Center, Molecular Pathology Laboratory of Department of Pathology & Laboratory Medicine and Genomic Core	Wenjuan Zhang et al	https://www.gisaid.org	?	?	2020-06-23
Denmark/ALAB-SSI-586/2020	ncov	EPI_ISL_436982	?	2020-03-30	Europe	Denmark	Denmark		Europe	Denmark	Denmark	genome	29782	Human	?	?	B.1	GH	Department of Virus and Microbiological Special Diagnostics, Statens Serum Institut, Copenhagen, Denmark, Artillerivej 5, 2300 Copenahgen S	Albertsen lab, Department of Chemistry and Bioscience, Aalborg University, Denmark	Rasmus Kirkegaard et al	https://www.gisaid.org	?	?	2020-05-08
USA/WA-UW-2346/2020	ncov	EPI_ISL_485984	?	2020-04-19	North America	USA	Washington		North America	USA	Washington	genome	29835	Human	?	?	B.1	GH	UW Virology Lab	UW Virology Lab	Pavitra Roychoudhury et al	https://www.gisaid.org	?	?	2020-07-10
USA/NY-NYUMC456/2020	ncov	EPI_ISL_435522	?	2020-04-20	North America	USA	New York	Queens	North America	USA	New York	genome	29902	Human	25	Female	B.1	GH	NYU Langone Health	Departments of Pathology and Medicine, New York University School of Medicine	Maria Aguero-Rosenfeld et al	https://www.gisaid.org	?	?	2020-05-05
USA/UN-UW-5172/2020	ncov	EPI_ISL_429656	?	2020-04-02	North America	USA	USA		North America	USA	USA	genome	29871	Human	?	?	B.1	GH	UW Virology Lab	UW Virology Lab	Pavitra Roychoudhury et al	https://www.gisaid.org	?	?	2020-04-23
USA/WA-S926/2020	ncov	EPI_ISL_463416	?	2020-04-22	North America	USA	Washington	Mason County	North America	USA	Washington	genome	29868	Human	?	?	B.1	GH	Washington State Department of Health	Seattle Flu Study	Chu et al et al	https://www.gisaid.org	?	?	2020-06-10
USA/WA-UW-5756/2020	ncov	EPI_ISL_430920	?	2020-04-07	North America	USA	Washington		North America	USA	Washington	genome	29861	Human	?	?	B.1	GH	UW Virology Lab	UW Virology Lab	Pavitra Roychoudhury et al	https://www.gisaid.org	?	?	2020-04-28
USA/WA-UW-2795/2020	ncov	EPI_ISL_486036	?	2020-04-15	North America	USA	Washington		North America	USA	Washington	genome	29852	Human	?	?	B.1	GH	UW Virology Lab	UW Virology Lab	Pavitra Roychoudhury et al	https://www.gisaid.org	?	?	2020-07-10
Netherlands/NA_300/2020	ncov	EPI_ISL_422609	?	2020-04-01	Europe	Netherlands	Netherlands		Europe	Netherlands	Netherlands	genome	29775	Human	?	?	B.1	GH	Dutch COVID-19 response team	Erasmus Medical Center	Bas Oude Munnink et al	https://www.gisaid.org	?	?	2020-04-11
Sweden/20-51780/2020	ncov	EPI_ISL_475529	?	2020-05-28	Europe	Sweden	Vastmanland		Europe	Sweden	Vastmanland	genome	29903	Human	39	Female	B.1	GH	Kungsors VC	The Public Health Agency of Sweden	Oskar Karlsson Lindsjo et al	https://www.gisaid.org	?	?	2020-06-23
Sweden/20-51829/2020	ncov	EPI_ISL_475530	?	2020-06-03	Europe	Sweden	Vastmanland		Europe	Sweden	Vastmanland	genome	29903	Human	44	Male	B.1	GH	Kungsors VC	The Public Health Agency of Sweden	Oskar Karlsson Lindsjo et al	https://www.gisaid.org	?	?	2020-06-23
France/Lyon_508/2020	ncov	EPI_ISL_416748	?	2020-03-04	Europe	France	Auvergne-Rh√¥ne-Alpes		Europe	France	Auvergne-Rh√¥ne-Alpes	genome	29807	Human	50	Female	B.1	GH	Institut des Agents Infectieux (IAI) Hospices Civils de Lyon	CNR Virus des Infections Respiratoires - France SUD	Bal et al	https://www.gisaid.org	?	?	2020-03-23
CostaRica/INC-0045/2020	ncov	EPI_ISL_491456	?	2020-03-23	North America	Costa Rica	San Jose	Desamparados	North America	Costa Rica	San Jose	genome	29824	Human	45	Male	B.1	GH	Hospital San Juan de Dios	Inciensa, Instituto Costarricense de Investigaci√≥n y Ense√±anza en Nutrici√≥n y Salud	Francisco Duarte et al	https://www.gisaid.org	?	?	2020-07-17
Israel/CVL-n14285/2020	ncov	EPI_ISL_514314	?	2020-03-30	Asia	Israel	North District		Asia	Israel	North District	genome	29903	Human	74	Female	B.1	GH	Israel Central Virology laboratory	Israel Central Virology laboratory	Neta Zuckerman et al	https://www.gisaid.org	?	?	2020-08-16
Israel/n14285/2020	ncov	EPI_ISL_483711	?	2020-03-30	Asia	Israel	Central District	Kfar Saba	Asia	Israel	Central District	genome	29903	Human	74	Female	B.1	GH	Israel Central Virology laboratory	Israel Central Virology laboratory	Neta Zuckerman et al	https://www.gisaid.org	?	?	2020-07-08
USA/MI-MDHHS-SC20423/2020	ncov	EPI_ISL_452297	?	2020-03-16	North America	USA	Michigan		North America	USA	Michigan	genome	29812	Human	?	?	B.1	GH	Michigan Department of Health and Human Services, Bureau of Laboratories	Michigan Department of Health and Human Services, Bureau of Laboratories	Blankenship HM et al	https://www.gisaid.org	?	?	2020-05-27
USA/MI-MDHHS-SC21361/2020	ncov	EPI_ISL_507615	?	2020-04-02	North America	USA	Michigan		North America	USA	Michigan	genome	29813	Human	?	?	B.1	GH	Michigan Department of Health and Human Services, Bureau of Laboratories	Michigan Department of Health and Human Services, Bureau of Laboratories	Blankenship HM et al	https://www.gisaid.org	?	?	2020-08-03
France/Macon_06756/2020	ncov	EPI_ISL_417338	?	2020-03-07	Europe	France	Auvergne-Rh√¥ne-Alpes		Europe	France	Auvergne-Rh√¥ne-Alpes	genome	29826	Human	63	Female	B.1	GH	Centre Hospitalier de Macon	CNR Virus des Infections Respiratoires - France SUD	Antonin Bal et al	https://www.gisaid.org	?	?	2020-03-25
Russia/StPetersburg-RII5247S/2020	ncov	EPI_ISL_430091	?	2020-04-10	Europe	Russia	Saint-Petersburg		Europe	Russia	Saint-Petersburg	genome	29859	Human	44	Male	B.1	GH	WHO National Influenza Centre Russian Federation	WHO National Influenza Centre Russian Federation	Andrey Komissarov et al	https://www.gisaid.org	Genomic epidemiology of the early stages of SARS-CoV-2 outbreak in Russia	https://dx.doi.org/10.1101/2020.07.14.20150979	2020-04-25
Portugal/PT0584/2020	ncov	EPI_ISL_454307	?	2020-03-27	Europe	Portugal	Portugal		Europe	Portugal	Portugal	genome	29763	Human	?	?	B.1	GH	unknown	Instituto Nacional de Saude (INSA)	Borges et al et al	https://www.gisaid.org	?	?	2020-05-28
USA/MI-MDHHS-SC20226/2020	ncov	EPI_ISL_447196	?	2020-03-17	North America	USA	Michigan		North America	USA	Michigan	genome	29814	Human	?	?	B.1	GH	Michigan Department of Health and Human Services, Bureau of Laboratories	Michigan Department of Health and Human Services, Bureau of Laboratories	Blankenship HM et al	https://www.gisaid.org	?	?	2020-05-16
Israel/CVL4572/2020	ncov	EPI_ISL_516913	?	2020-06-15	Asia	Israel	Haifa District		Asia	Israel	Haifa District	genome	29873	Human	74	Female	B.1	GH	Israel Central Virology laboratory	Israel Central Virology laboratory	Neta Zuckerman et al	https://www.gisaid.org	?	?	2020-08-24
Israel/CVL5786/2020	ncov	EPI_ISL_516919	?	2020-06-25	Asia	Israel	North District		Asia	Israel	North District	genome	29901	Human	61	Male	B.1	GH	Israel Central Virology laboratory	Israel Central Virology laboratory	Neta Zuckerman et al	https://www.gisaid.org	?	?	2020-08-24
Israel/CVL4577/2020	ncov	EPI_ISL_516915	?	2020-06-15	Asia	Israel	Haifa District		Asia	Israel	Haifa District	genome	29873	Human	49	Male	B.1	GH	Israel Central Virology laboratory	Israel Central Virology laboratory	Neta Zuckerman et al	https://www.gisaid.org	?	?	2020-08-24
Israel/CVL-n25929/2020	ncov	EPI_ISL_514280	?	2020-07-20	Asia	Israel	Jerusalem District		Asia	Israel	Jerusalem District	genome	29903	Human	?	Male	B.1	GH	Israel Central Virology laboratory	Israel Central Virology laboratory	Neta Zuckerman et al	https://www.gisaid.org	?	?	2020-08-16
Israel/CVL-n26427/2020	ncov	EPI_ISL_514301	?	2020-07-21	Asia	Israel	Jerusalem District		Asia	Israel	Jerusalem District	genome	29899	Human	?	Male	B.1	GH	Israel Central Virology laboratory	Israel Central Virology laboratory	Neta Zuckerman et al	https://www.gisaid.org	?	?	2020-08-16
Israel/CVL-n26156/2020	ncov	EPI_ISL_514292	?	2020-07-20	Asia	Israel	Jerusalem District		Asia	Israel	Jerusalem District	genome	29899	Human	?	Male	B.1	GH	Israel Central Virology laboratory	Israel Central Virology laboratory	Neta Zuckerman et al	https://www.gisaid.org	?	?	2020-08-16
Israel/CVL-n26168/2020	ncov	EPI_ISL_514295	?	2020-07-20	Asia	Israel	Jerusalem District		Asia	Israel	Jerusalem District	genome	29892	Human	37	Male	B.1	GH	Israel Central Virology laboratory	Israel Central Virology laboratory	Neta Zuckerman et al	https://www.gisaid.org	?	?	2020-08-16
Israel/CVL-n25794/2020	ncov	EPI_ISL_514268	?	2020-07-19	Asia	Israel	Jerusalem District		Asia	Israel	Jerusalem District	genome	29898	Human	?	Male	B.1	GH	Israel Central Virology laboratory	Israel Central Virology laboratory	Neta Zuckerman et al	https://www.gisaid.org	?	?	2020-08-16
Israel/CVL-n26455/2020	ncov	EPI_ISL_514302	?	2020-07-21	Asia	Israel	Jerusalem District		Asia	Israel	Jerusalem District	genome	29900	Human	?	Male	B.1	GH	Israel Central Virology laboratory	Israel Central Virology laboratory	Neta Zuckerman et al	https://www.gisaid.org	?	?	2020-08-16
Israel/CVL-n26150/2020	ncov	EPI_ISL_514291	?	2020-07-20	Asia	Israel	Jerusalem District		Asia	Israel	Jerusalem District	genome	29900	Human	?	?	B.1	GH	Israel Central Virology laboratory	Israel Central Virology laboratory	Neta Zuckerman et al	https://www.gisaid.org	?	?	2020-08-16
Israel/CVL-n26170/2020	ncov	EPI_ISL_514296	?	2020-07-20	Asia	Israel	Jerusalem District		Asia	Israel	Jerusalem District	genome	29874	Human	?	Male	B.1	GH	Israel Central Virology laboratory	Israel Central Virology laboratory	Neta Zuckerman et al	https://www.gisaid.org	?	?	2020-08-16
Israel/CVL-n25872/2020	ncov	EPI_ISL_514272	?	2020-07-20	Asia	Israel	Jerusalem District		Asia	Israel	Jerusalem District	genome	29903	Human	16	Female	B.1	GH	Israel Central Virology laboratory	Israel Central Virology laboratory	Neta Zuckerman et al	https://www.gisaid.org	?	?	2020-08-16
Israel/CVL-n25886/2020	ncov	EPI_ISL_514274	?	2020-07-20	Asia	Israel	Jerusalem District		Asia	Israel	Jerusalem District	genome	29900	Human	17	Male	B.1	GH	Israel Central Virology laboratory	Israel Central Virology laboratory	Neta Zuckerman et al	https://www.gisaid.org	?	?	2020-08-16
Israel/CVL-n19140/2020	ncov	EPI_ISL_516900	?	2020-06-08	Asia	Israel	Tel Aviv District		Asia	Israel	Tel Aviv District	genome	29903	Human	39	Male	B.1	GH	Israel Central Virology laboratory	Israel Central Virology laboratory	Neta Zuckerman et al	https://www.gisaid.org	?	?	2020-08-24
Israel/CVL-n17884/2020	ncov	EPI_ISL_516888	?	2020-06-02	Asia	Israel	Tel Aviv District		Asia	Israel	Tel Aviv District	genome	29903	Human	31	Male	B.1	GH	Israel Central Virology laboratory	Israel Central Virology laboratory	Neta Zuckerman et al	https://www.gisaid.org	?	?	2020-08-24
Israel/CVL-n17051/2020	ncov	EPI_ISL_516884	?	2020-06-01	Asia	Israel	Tel Aviv District		Asia	Israel	Tel Aviv District	genome	29903	Human	8	Female	B.1	GH	Israel Central Virology laboratory	Israel Central Virology laboratory	Neta Zuckerman et al	https://www.gisaid.org	?	?	2020-08-24
Israel/CVL-n17054/2020	ncov	EPI_ISL_516885	?	2020-06-01	Asia	Israel	Tel Aviv District		Asia	Israel	Tel Aviv District	genome	29903	Human	9	Male	B.1	GH	Israel Central Virology laboratory	Israel Central Virology laboratory	Neta Zuckerman et al	https://www.gisaid.org	?	?	2020-08-24
Israel/CVL-n17372/2020	ncov	EPI_ISL_516887	?	2020-06-02	Asia	Israel	Tel Aviv District		Asia	Israel	Tel Aviv District	genome	29903	Human	57	Male	B.1	GH	Israel Central Virology laboratory	Israel Central Virology laboratory	Neta Zuckerman et al	https://www.gisaid.org	?	?	2020-08-24
Israel/CVL-n18352/2020	ncov	EPI_ISL_516894	?	2020-06-04	Asia	Israel	Tel Aviv District		Asia	Israel	Tel Aviv District	genome	29903	Human	31	Male	B.1	GH	Israel Central Virology laboratory	Israel Central Virology laboratory	Neta Zuckerman et al	https://www.gisaid.org	?	?	2020-08-24
Israel/CVL-n19042/2020	ncov	EPI_ISL_516898	?	2020-06-05	Asia	Israel	Tel Aviv District		Asia	Israel	Tel Aviv District	genome	29903	Human	31	Male	B.1	GH	Israel Central Virology laboratory	Israel Central Virology laboratory	Neta Zuckerman et al	https://www.gisaid.org	?	?	2020-08-24
Israel/CVL-n18346/2020	ncov	EPI_ISL_516893	?	2020-06-04	Asia	Israel	Tel Aviv District		Asia	Israel	Tel Aviv District	genome	29903	Human	4	Male	B.1	GH	Israel Central Virology laboratory	Israel Central Virology laboratory	Neta Zuckerman et al	https://www.gisaid.org	?	?	2020-08-24
Israel/CVL-n17925/2020	ncov	EPI_ISL_516890	?	2020-06-03	Asia	Israel	Tel Aviv District		Asia	Israel	Tel Aviv District	genome	29903	Human	31	Male	B.1	GH	Israel Central Virology laboratory	Israel Central Virology laboratory	Neta Zuckerman et al	https://www.gisaid.org	?	?	2020-08-24
Israel/CVL-n18467/2020	ncov	EPI_ISL_516896	?	2020-06-04	Asia	Israel	Tel Aviv District		Asia	Israel	Tel Aviv District	genome	29903	Human	31	Male	B.1	GH	Israel Central Virology laboratory	Israel Central Virology laboratory	Neta Zuckerman et al	https://www.gisaid.org	?	?	2020-08-24
Israel/CVL-n17112/2020	ncov	EPI_ISL_516886	?	2020-06-01	Asia	Israel	Tel Aviv District		Asia	Israel	Tel Aviv District	genome	29903	Human	39	Male	B.1	GH	Israel Central Virology laboratory	Israel Central Virology laboratory	Neta Zuckerman et al	https://www.gisaid.org	?	?	2020-08-24
USA/MI-MDHHS-SC20917/2020	ncov	EPI_ISL_476053	?	2020-05-26	North America	USA	Michigan		North America	USA	Michigan	genome	29804	Human	?	?	B.1	GH	Michigan Department of Health and Human Services, Bureau of Laboratories	Michigan Department of Health and Human Services, Bureau of Laboratories	Blankenship HM et al	https://www.gisaid.org	?	?	2020-06-25
USA/MI-MDHHS-SC20915/2020	ncov	EPI_ISL_476051	?	2020-05-26	North America	USA	Michigan		North America	USA	Michigan	genome	29806	Human	?	?	B.1	GH	Michigan Department of Health and Human Services, Bureau of Laboratories	Michigan Department of Health and Human Services, Bureau of Laboratories	Blankenship HM et al	https://www.gisaid.org	?	?	2020-06-25
USA/MI-MDHHS-SC20918/2020	ncov	EPI_ISL_476054	?	2020-05-26	North America	USA	Michigan		North America	USA	Michigan	genome	29812	Human	?	?	B.1	GH	Michigan Department of Health and Human Services, Bureau of Laboratories	Michigan Department of Health and Human Services, Bureau of Laboratories	Blankenship HM et al	https://www.gisaid.org	?	?	2020-06-25
USA/MI-MDHHS-SC20799/2020	ncov	EPI_ISL_471820	?	2020-05-19	North America	USA	Michigan		North America	USA	Michigan	genome	29813	Human	?	?	B.1	GH	Michigan Department of Health and Human Services, Bureau of Laboratories	Michigan Department of Health and Human Services, Bureau of Laboratories	Blankenship HM et al	https://www.gisaid.org	?	?	2020-06-22
USA/MI-MDHHS-SC20920/2020	ncov	EPI_ISL_476056	?	2020-05-26	North America	USA	Michigan		North America	USA	Michigan	genome	29804	Human	?	?	B.1	GH	Michigan Department of Health and Human Services, Bureau of Laboratories	Michigan Department of Health and Human Services, Bureau of Laboratories	Blankenship HM et al	https://www.gisaid.org	?	?	2020-06-25
USA/MI-MDHHS-SC20924/2020	ncov	EPI_ISL_476060	?	2020-05-26	North America	USA	Michigan		North America	USA	Michigan	genome	29812	Human	?	?	B.1	GH	Michigan Department of Health and Human Services, Bureau of Laboratories	Michigan Department of Health and Human Services, Bureau of Laboratories	Blankenship HM et al	https://www.gisaid.org	?	?	2020-06-25
USA/MI-MDHHS-SC20922/2020	ncov	EPI_ISL_476058	?	2020-05-26	North America	USA	Michigan		North America	USA	Michigan	genome	29812	Human	?	?	B.1	GH	Michigan Department of Health and Human Services, Bureau of Laboratories	Michigan Department of Health and Human Services, Bureau of Laboratories	Blankenship HM et al	https://www.gisaid.org	?	?	2020-06-25
USA/MI-MDHHS-SC20923/2020	ncov	EPI_ISL_476059	?	2020-05-26	North America	USA	Michigan		North America	USA	Michigan	genome	29806	Human	?	?	B.1	GH	Michigan Department of Health and Human Services, Bureau of Laboratories	Michigan Department of Health and Human Services, Bureau of Laboratories	Blankenship HM et al	https://www.gisaid.org	?	?	2020-06-25
USA/MI-MDHHS-SC20877/2020	ncov	EPI_ISL_471898	?	2020-05-19	North America	USA	Michigan		North America	USA	Michigan	genome	29786	Human	?	?	B.1	GH	Michigan Department of Health and Human Services, Bureau of Laboratories	Michigan Department of Health and Human Services, Bureau of Laboratories	Blankenship HM et al	https://www.gisaid.org	?	?	2020-06-22
USA/MN-MDH-1453/2020	ncov	EPI_ISL_514672	?	2020-03-26	North America	USA	Minnesota		North America	USA	Minnesota	genome	29825	Human	?	?	B.1	GH	Minnesota Department of Health, Public Health Laboratory	Minnesota Department of Health, Public Health Laboratory	Matt Plumb et al	https://www.gisaid.org	?	?	2020-08-17
USA/NE-11124/2020	ncov	EPI_ISL_475200	?	2020-05-04	North America	USA	Nebraska		North America	USA	Nebraska	genome	29782	Human	?	?	B.1	GH	Nebraska Public Health Laboratory	UNMC COVID-19 Response Team	UNMC COVID-19 Response Team et al	https://www.gisaid.org	?	?	2020-06-23
USA/NE-11111/2020	ncov	EPI_ISL_475198	?	2020-05-04	North America	USA	Nebraska		North America	USA	Nebraska	genome	29782	Human	?	?	B.1	GH	Nebraska Public Health Laboratory	UNMC COVID-19 Response Team	UNMC COVID-19 Response Team et al	https://www.gisaid.org	?	?	2020-06-23
Sweden/20-14941/2020	ncov	EPI_ISL_475523	?	2020-05-25	Europe	Sweden	Stockholm		Europe	Sweden	Stockholm	genome	29903	Human	72	Male	B.1	GH	Huddinge VC	The Public Health Agency of Sweden	Oskar Karlsson Lindsjo et al	https://www.gisaid.org	?	?	2020-06-23
Australia/VIC64/2020	ncov	EPI_ISL_419778	?	2020-03-13	Oceania	Australia	Victoria		Oceania	Australia	Victoria	genome	29865	Human	?	?	B.1	GH	Victorian Infectious Diseases Reference Laboratory (VIDRL)	Victorian Infectious Diseases Reference Laboratory and Microbiological Diagnostic Unit Public Health Laboratory, Doherty Institute	Caly L. et al	https://www.gisaid.org	Tracking the COVID-19 pandemic in Australia using genomics	https://dx.doi.org/10.1101/2020.05.12.20099929	2020-04-03
Australia/VIC22/2020	ncov	EPI_ISL_419742	?	2020-03-09	Oceania	Australia	Victoria		Oceania	Australia	Victoria	genome	29868	Human	54	Male	B.1	GH	Victorian Infectious Diseases Reference Laboratory (VIDRL)	Victorian Infectious Diseases Reference Laboratory and Microbiological Diagnostic Unit Public Health Laboratory, Doherty Institute	Caly L. et al	https://www.gisaid.org	Tracking the COVID-19 pandemic in Australia using genomics	https://dx.doi.org/10.1101/2020.05.12.20099929	2020-04-03
USA/MI-UM-2006S001036/2020	ncov	EPI_ISL_484794	?	2020-03-31	North America	USA	Michigan		North America	USA	Michigan	genome	29782	Human	?	?	B.1	GH	University of Michigan Clinical Microbiology Laboratory	Lauring Lab, University of Michigan, Department of Microbiology and Immunology	Valesano et al. et al	https://www.gisaid.org	?	?	2020-07-08
USA/MI-UM-2006S001040/2020	ncov	EPI_ISL_484796	?	2020-04-03	North America	USA	Michigan		North America	USA	Michigan	genome	29782	Human	?	?	B.1	GH	University of Michigan Clinical Microbiology Laboratory	Lauring Lab, University of Michigan, Department of Microbiology and Immunology	Valesano et al. et al	https://www.gisaid.org	?	?	2020-07-08
Finland/12A67SVIIC/2020	ncov	EPI_ISL_481547	?	2020-04-12	Europe	Finland	Uusimaa		Europe	Finland	Uusimaa	genome	29744	Human	31	Female	B.1	GH	Department of Virology and Immunology, University of Helsinki and Helsinki University Hospital, Huslab Finland	Department of Virology, Faculty of Medicine, University of Helsinki, Helsinki, Finland	Teemu Smura et al	https://www.gisaid.org	?	?	2020-07-03
Austria/CeMM0290/2020	ncov	EPI_ISL_438114	?	2020-03-27	Europe	Austria	Tyrol		Europe	Austria	Tyrol	genome	29814	Human	62	Female	B.1	GH	Center for Virology, Medical University of Vienna	Bergthaler laboratory, CeMM Research Center for Molecular Medicine of the Austrian Academy of Sciences	Alexandra Popa et al	https://www.gisaid.org	Mutational dynamics and transmission properties of SARS-CoV-2 superspreading events in Austria	https://www.biorxiv.org/content/10.1101/2020.07.15.204339v1	2020-05-12
USA/AK-PHL034/2020	ncov	EPI_ISL_437513	?	2020-03-23	North America	USA	Alaska	Anchorage	North America	USA	Alaska	genome	29896	Human	?	Female	B.1	GH	Alaska State Virology Laboratory	Alaska State Virology Laboratory	Jack Chen et al	https://www.gisaid.org	?	?	2020-05-11
USA/CA-CZB-2486/2020	ncov	EPI_ISL_513880	?	2020-04-14	North America	USA	California	San Francisco County	North America	USA	California	genome	29856	Human	?	?	B.1	GH	San Francisco Public Health Laboratory	Chan-Zuckerberg Biohub	CZB Cliahub Consortium et al	https://www.gisaid.org	?	?	2020-08-13
USA/UT-0106/2020	ncov	EPI_ISL_435350	?	2020-03-12	North America	USA	Utah		North America	USA	Utah	genome	29879	Human	?	?	B.1	GH	Utah Public Health Laboratory	Utah Public Health Laboratory	Erin Young et al	https://www.gisaid.org	?	?	2020-05-04
USA/NY-PV09399/2020	ncov	EPI_ISL_450080	?	2020-03-19	North America	USA	New York	Manhattan	North America	USA	New York	genome	29717	Human	72	Female	B.1	GH	MSHS Clinical Microbiology Laboratories	MSHS Pathogen Surveillance Program	Ana S. Gonzalez-Reiche et al	https://www.gisaid.org	?	?	2020-05-19
Canada/MB_58/2020	ncov	EPI_ISL_482474	?	2020-03-19	North America	Canada	Manitoba		North America	Canada	Manitoba	genome	29735	Human	?	?	B.1	GH	Cadham Provincial Laboratory	National Microbiology Laboratory	Anna Majer et al	https://www.gisaid.org	?	?	2020-07-03
USA/WA-UW-1322/2020	ncov	EPI_ISL_422994	?	2020-03-18	North America	USA	Washington		North America	USA	Washington	genome	29863	Human	?	?	B.1	GH	UW Virology Lab	UW Virology Lab	Pavitra Roychoudhury et al	https://www.gisaid.org	?	?	2020-04-12
USA/WI-UW-29/2020	ncov	EPI_ISL_421287	?	2020-03-24	North America	USA	Wisconsin	Dane County	North America	USA	Wisconsin	genome	29782	Human	?	?	B.1	GH	University of Wisconsin-Madison AIDS Vaccine Research Laboratories	University of Wisconsin-Madison AIDS Vaccine Research Laboratories	Gage Moreno et al	https://www.gisaid.org	Distinct patterns of SARS-CoV-2 transmission in two nearby communities in Wisconsin, USA	https://www.medrxiv.org/content/10.1101/2020.07.09.20149104v1	2020-04-07
Canada/BC_21461212/2020	ncov	EPI_ISL_462814	?	2020-03	North America	Canada	British Columbia		North America	Canada	British Columbia	genome	29782	Human	?	?	B.1	GH	BCCDC Public Health Laboratory	BCCDC Public Health Laboratory	Harrigan et al	https://www.gisaid.org	?	?	2020-06-08
USA/HI-QDX-163/2020	ncov	EPI_ISL_468573	?	2020-03-12	North America	USA	Hawaii		North America	USA	Hawaii	genome	29903	Human	69	Female	B.1	GH	Quest Diagnostics	Quest Diagnostics	Anderson et al	https://www.gisaid.org	?	?	2020-06-16
USA/HI-QDX-164/2020	ncov	EPI_ISL_468574	?	2020-03-12	North America	USA	Hawaii		North America	USA	Hawaii	genome	29871	Human	40	Female	B.1	GH	Quest Diagnostics	Quest Diagnostics	Anderson et al	https://www.gisaid.org	?	?	2020-06-16
Singapore/278nan/2020	ncov	EPI_ISL_477178	?	2020-03-22	Asia	Singapore	Singapore		Asia	Singapore	Singapore	genome	29782	Human	43	Male	B.1	GH	Department of Laboratory Medicine Tan Tock Seng Hospital	Department of Laboratory Medicine Tan Tock Seng Hospital	Chen YYC et al	https://www.gisaid.org	?	?	2020-06-29
USA/WI-UW-74/2020	ncov	EPI_ISL_421332	?	2020-03-20	North America	USA	Wisconsin	Dane County	North America	USA	Wisconsin	genome	29782	Human	?	?	B.1	GH	University of Wisconsin-Madison AIDS Vaccine Research Laboratories	University of Wisconsin-Madison AIDS Vaccine Research Laboratories	Gage Moreno et al	https://www.gisaid.org	Distinct patterns of SARS-CoV-2 transmission in two nearby communities in Wisconsin, USA	https://www.medrxiv.org/content/10.1101/2020.07.09.20149104v1	2020-04-07
USA/MA-MGH-00194/2020	ncov	EPI_ISL_460368	?	2020-03-26	North America	USA	Massachusetts		North America	USA	Massachusetts	genome	29828	Human	?	?	B.1	GH	Massachusetts General Hospital	Infectious Disease Program, Broad Institute of Harvard and MIT	Lemieux et al	https://www.gisaid.org	Introduction and spread of SARS-CoV-2 in the greater Boston area	https://virological.org/t/introduction-and-spread-of-sars-cov-2-in-the-greater-boston-area/503	2020-05-26
Singapore/367/2020	ncov	EPI_ISL_482677	?	2020-03-17	Asia	Singapore	Singapore		Asia	Singapore	Singapore	genome	29782	Human	33	Female	B.1	GH	Singapore General Hospital	Department of Microbiology	Nurdyana Abdul Rahman et al	https://www.gisaid.org	?	?	2020-07-05
USA/CA-QDX-83/2020	ncov	EPI_ISL_468564	?	2020-03-13	North America	USA	California		North America	USA	California	genome	29903	Human	51	Male	B.1	GH	Quest Diagnostics	Quest Diagnostics	Anderson et al	https://www.gisaid.org	?	?	2020-06-16
USA/CT-UW-6577/2020	ncov	EPI_ISL_461408	?	2020-04-02	North America	USA	Connecticut		North America	USA	Connecticut	genome	29854	Human	?	?	B.1	GH	UW Virology Lab	UW Virology Lab	Pavitra Roychoudhury et al	https://www.gisaid.org	?	?	2020-06-06
USA/UN-UW-536/2020	ncov	EPI_ISL_430882	?	2020-03-11	North America	USA	USA		North America	USA	USA	genome	29833	Human	?	?	B.1	GH	UW Virology Lab	UW Virology Lab	Pavitra Roychoudhury et al	https://www.gisaid.org	?	?	2020-04-28
USA/MA-QDX-54/2020	ncov	EPI_ISL_467860	?	2020-03-15	North America	USA	Massachusetts		North America	USA	Massachusetts	genome	29782	Human	51	Male	B.1	GH	Quest Diagnostics	Quest Diagnostics	Anderson et al	https://www.gisaid.org	?	?	2020-06-15
Canada/BC_17548428/2020	ncov	EPI_ISL_460614	?	2020-03	North America	Canada	British Columbia		North America	Canada	British Columbia	genome	29782	Human	?	?	B.1	GH	BCCDC Public Health Laboratory	BCCDC Public Health Laboratory	Harrigan et al	https://www.gisaid.org	?	?	2020-06-06
Singapore/106/2020	ncov	EPI_ISL_443198	?	2020-03-12	Asia	Singapore	Singapore		Asia	Singapore	Singapore	genome	29887	Human	71	Male	B.1	GH	National Public Health Laboratory, National Centre for Infectious Diseases	National Public Health Laboratory, National Centre for Infectious Diseases	Mak Tze Minn et al	https://www.gisaid.org	?	?	2020-05-12
USA/WI-UW-04/2020	ncov	EPI_ISL_416491	?	2020-03-15	North America	USA	Wisconsin	Dane County	North America	USA	Wisconsin	genome	29843	Human	?	?	B.1	GH	University of Wisconsin-Madison AIDS Vaccine Research Laboratories	University of Wisconsin-Madison AIDS Vaccine Research Laboratories	Gage Moreno et al	https://www.gisaid.org	Distinct patterns of SARS-CoV-2 transmission in two nearby communities in Wisconsin, USA	https://www.medrxiv.org/content/10.1101/2020.07.09.20149104v1	2020-03-22
USA/NY-WCMP2H03P/2020	ncov	EPI_ISL_427529	?	2020-03-12	North America	USA	New York	Manhattan	North America	USA	New York	genome	29872	Human	?	?	B.1	GH	NewYork-Presbyterian & Mason Lab	Mason Lab	Daniel J. Butler et al	https://www.gisaid.org	Shotgun Transcriptome and Isothermal Profiling of SARS-CoV-2 Infection Reveals Unique Host Responses, Viral Diversification, and Drug Interactions	https://dx.doi.org/10.1101/2020.04.20.048066	2020-04-19
USA/WI-UW-92/2020	ncov	EPI_ISL_425149	?	2020-03-30	North America	USA	Wisconsin	Verona WI	North America	USA	Wisconsin	genome	29782	Human	?	?	B.1	GH	University of Wisconsin-Madison AIDS Vaccine Research Laboratories	University of Wisconsin-Madison AIDS Vaccine Research Laboratories	Gage Moreno et al	https://www.gisaid.org	Distinct patterns of SARS-CoV-2 transmission in two nearby communities in Wisconsin, USA	https://www.medrxiv.org/content/10.1101/2020.07.09.20149104v1	2020-04-14
Canada/BC_21022514/2020	ncov	EPI_ISL_462787	?	2020-03	North America	Canada	British Columbia		North America	Canada	British Columbia	genome	29782	Human	?	?	B.1	GH	BCCDC Public Health Laboratory	BCCDC Public Health Laboratory	Harrigan et al	https://www.gisaid.org	?	?	2020-06-08
USA/MI-MDHHS-SC20175/2020	ncov	EPI_ISL_436824	?	2020-03-18	North America	USA	Michigan		North America	USA	Michigan	genome	29837	Human	?	?	B.1	GH	Michigan Department of Health and Human Services, Bureau of Laboratories	Michigan Department of Health and Human Services, Bureau of Laboratories	Blankenship HM et al	https://www.gisaid.org	?	?	2020-05-07
USA/WA-UW-2131/2020	ncov	EPI_ISL_426092	?	2020-03-25	North America	USA	Washington		North America	USA	Washington	genome	29818	Human	?	?	B.1	GH	UW Virology Lab	UW Virology Lab	Pavitra Roychoudhury et al	https://www.gisaid.org	?	?	2020-04-14
England/201141047/2020	ncov	EPI_ISL_464742	?	2020-03-10	Europe	United Kingdom	England		Europe	United Kingdom	England	genome	29834	Human	60	Female	B.1	GH	Respiratory Virus Unit, Microbiology Services Colindale, Public Health England	Respiratory Virus Unit, Microbiology Services Colindale, Public Health England	PHE Covid Sequencing Team et al	https://www.gisaid.org	?	?	2020-06-11
USA/WA-UW-1561/2020	ncov	EPI_ISL_423011	?	2020-03-19	North America	USA	Washington		North America	USA	Washington	genome	29833	Human	?	?	B.1	GH	UW Virology Lab	UW Virology Lab	Pavitra Roychoudhury et al	https://www.gisaid.org	?	?	2020-04-12
USA/WI-UW-53/2020	ncov	EPI_ISL_421311	?	2020-03-18	North America	USA	Wisconsin	Dane County	North America	USA	Wisconsin	genome	29782	Human	?	?	B.1	GH	University of Wisconsin-Madison AIDS Vaccine Research Laboratories	University of Wisconsin-Madison AIDS Vaccine Research Laboratories	Gage Moreno et al	https://www.gisaid.org	Distinct patterns of SARS-CoV-2 transmission in two nearby communities in Wisconsin, USA	https://www.medrxiv.org/content/10.1101/2020.07.09.20149104v1	2020-04-07
Scotland/CVR2696/2020	ncov	EPI_ISL_484644	?	2020-04-18	Europe	United Kingdom	Scotland		Europe	United Kingdom	Scotland	genome	29782	Human	?	?	B.1	GH	West of Scotland Specialist Virology Centre, NHSGGC / MRC-University of Glasgow Centre for Virus Research	COVID-19 Genomics UK (COG-UK) Consortium	Ana da Silva Filipe et al	https://www.gisaid.org	?	?	2020-07-08
USA/WI-UW-44/2020	ncov	EPI_ISL_421302	?	2020-03-17	North America	USA	Wisconsin	Dane County	North America	USA	Wisconsin	genome	29782	Human	?	?	B.1	GH	University of Wisconsin-Madison AIDS Vaccine Research Laboratories	University of Wisconsin-Madison AIDS Vaccine Research Laboratories	Gage Moreno et al	https://www.gisaid.org	Distinct patterns of SARS-CoV-2 transmission in two nearby communities in Wisconsin, USA	https://www.medrxiv.org/content/10.1101/2020.07.09.20149104v1	2020-04-07
USA/WI-WSLH-200036/2020	ncov	EPI_ISL_471201	?	2020-03-27	North America	USA	Wisconsin		North America	USA	Wisconsin	genome	29782	Human	?	?	B.1	GH	Wisconsin State Laboratory of Hygiene Communicable Disease Division	Wisconsin State Laboratory of Hygiene Communicable Disease Division	Kelsey R. Florek et al	https://www.gisaid.org	?	?	2020-06-19
Scotland/CVR2231/2020	ncov	EPI_ISL_477876	?	2020-04-12	Europe	United Kingdom	Scotland		Europe	United Kingdom	Scotland	genome	29782	Human	?	?	B.1	GH	West of Scotland Specialist Virology Centre, NHSGGC / MRC-University of Glasgow Centre for Virus Research	COVID-19 Genomics UK (COG-UK) Consortium	Ana da Silva Filipe et al	https://www.gisaid.org	?	?	2020-06-30
Canada/MB_59/2020	ncov	EPI_ISL_482475	?	2020-03-15	North America	Canada	Manitoba		North America	Canada	Manitoba	genome	29735	Human	?	?	B.1	GH	Cadham Provincial Laboratory	National Microbiology Laboratory	Anna Majer et al	https://www.gisaid.org	?	?	2020-07-03
USA/WI-WSLH-200049/2020	ncov	EPI_ISL_471214	?	2020-04-02	North America	USA	Wisconsin		North America	USA	Wisconsin	genome	29782	Human	?	?	B.1	GH	Wisconsin State Laboratory of Hygiene Communicable Disease Division	Wisconsin State Laboratory of Hygiene Communicable Disease Division	Kelsey R. Florek et al	https://www.gisaid.org	?	?	2020-06-19
USA/WI-UW-93/2020	ncov	EPI_ISL_425150	?	2020-04-04	North America	USA	Wisconsin	Dane County	North America	USA	Wisconsin	genome	29782	Human	?	?	B.1	GH	University of Wisconsin-Madison AIDS Vaccine Research Laboratories	University of Wisconsin-Madison AIDS Vaccine Research Laboratories	Gage Moreno et al	https://www.gisaid.org	Distinct patterns of SARS-CoV-2 transmission in two nearby communities in Wisconsin, USA	https://www.medrxiv.org/content/10.1101/2020.07.09.20149104v1	2020-04-14
USA/WI-UW-102/2020	ncov	EPI_ISL_425159	?	2020-03-30	North America	USA	Wisconsin	Dane County	North America	USA	Wisconsin	genome	29782	Human	?	?	B.1	GH	University of Wisconsin-Madison AIDS Vaccine Research Laboratories	University of Wisconsin-Madison AIDS Vaccine Research Laboratories	Gage Moreno et al	https://www.gisaid.org	Distinct patterns of SARS-CoV-2 transmission in two nearby communities in Wisconsin, USA	https://www.medrxiv.org/content/10.1101/2020.07.09.20149104v1	2020-04-14
USA/WI-UW-05/2020	ncov	EPI_ISL_416492	?	2020-03-15	North America	USA	Wisconsin	Dane County	North America	USA	Wisconsin	genome	29855	Human	?	?	B.1	GH	University of Wisconsin-Madison AIDS Vaccine Research Laboratories	University of Wisconsin-Madison AIDS Vaccine Research Laboratories	Gage Moreno et al	https://www.gisaid.org	Distinct patterns of SARS-CoV-2 transmission in two nearby communities in Wisconsin, USA	https://www.medrxiv.org/content/10.1101/2020.07.09.20149104v1	2020-03-22
USA/NY-NYUMC138/2020	ncov	EPI_ISL_424945	?	2020-04-01	North America	USA	New York	Manhattan	North America	USA	New York	genome	29800	Human	50	Female	B.1	GH	NYU Langone Health	Departments of Pathology and Medicine, New York University School of Medicine	Maria Aguero-Rosenfeld et al	https://www.gisaid.org	Sequencing identifies multiple, early introductions of SARS-CoV2 to New York City Region	https://dx.doi.org/10.1101/2020.04.15.20064931	2020-04-14
USA/WA-UW104/2020	ncov	EPI_ISL_416642	?	2020-03-11	North America	USA	Washington		North America	USA	Washington	genome	29785	Human	?	?	B.1	GH	UW Virology Lab	UW Virology Lab	Pavitra Roychoudhury et al	https://www.gisaid.org	Cryptic transmission of SARS-CoV-2 in Washington State	https://doi.dx.org/10.1101/2020.04.02.20051417	2020-03-23
Singapore/278/2020	ncov	EPI_ISL_462396	?	2020-03-21	Asia	Singapore	Singapore		Asia	Singapore	Singapore	genome	29807	Human	43	Male	B.1	GH	National Public Health Laboratory, National Centre for Infectious Diseases	National Public Health Laboratory, National Centre for Infectious Diseases	Mak TM et al	https://www.gisaid.org	?	?	2020-06-08
USA/NY-PV09398/2020	ncov	EPI_ISL_450079	?	2020-03-19	North America	USA	New York	Manhattan	North America	USA	New York	genome	29724	Human	72	Male	B.1	GH	MSHS Clinical Microbiology Laboratories	MSHS Pathogen Surveillance Program	Ana S. Gonzalez-Reiche et al	https://www.gisaid.org	?	?	2020-05-19
England/NORT-294CFC/2020	ncov	EPI_ISL_488464	?	2020-03-27	Europe	United Kingdom	England		Europe	United Kingdom	England	genome	29782	Human	?	?	B.1	GH	NU-OMICS DNA Sequencing research facility, Northumbria University	Wellcome Sanger Institute for the COVID-19 Genomics UK Consortium	Chris Duncan et al	https://www.gisaid.org	?	?	2020-07-14
USA/NY-PV09471/2020	ncov	EPI_ISL_450143	?	2020-03-19	North America	USA	New York	Manhattan	North America	USA	New York	genome	29724	Human	30	Female	B.1	GH	MSHS Clinical Microbiology Laboratories	MSHS Pathogen Surveillance Program	Ana S. Gonzalez-Reiche et al	https://www.gisaid.org	?	?	2020-05-20
Australia/VIC927/2020	ncov	EPI_ISL_427155	?	2020-03-30	Oceania	Australia	Victoria		Oceania	Australia	Victoria	genome	29865	Human	30	Male	B.1	GH	Victorian Infectious Diseases Reference Laboratory (VIDRL)	Microbiological Diagnostic Unit Public Health Laboratory and Victorian Infectious Diseases Reference Laboratory, Doherty Institute	Caly L. et al	https://www.gisaid.org	Tracking the COVID-19 pandemic in Australia using genomics	https://dx.doi.org/10.1101/2020.05.12.20099929	2020-04-17
USA/CA-CSMC129/2020	ncov	EPI_ISL_475606	?	2020-04-05	North America	USA	California	Los Angeles County	North America	USA	California	genome	29903	Human	48	Male	B.1	GH	Cedars-Sinai Medical Center, Department of Pathology & Laboratory Medicine, Molecular Pathology Laboratory	Cedars-Sinai Medical Center, Molecular Pathology Laboratory of Department of Pathology & Laboratory Medicine and Genomic Core	Wenjuan Zhang et al	https://www.gisaid.org	?	?	2020-06-23
England/NORW-E9067/2020	ncov	EPI_ISL_453579	?	2020-04-25	Europe	United Kingdom	England		Europe	United Kingdom	England	genome	29886	Human	?	?	B.1	GH	Quadram Institute Bioscience	COVID-19 Genomics UK (COG-UK) Consortium	Dave J. Baker et al	https://www.gisaid.org	Preliminary analysis of SARS-CoV-2 importation & establishment of UK transmission lineages	https://virological.org/t/preliminary-analysis-of-sars-cov-2-importation-establishment-of-uk-transmission-lineages/507	2020-05-27
USA/VA-DCLS-0869/2020	ncov	EPI_ISL_516664	?	2020-04-30	North America	USA	Virginia		North America	USA	Virginia	genome	29868	Human	?	?	B.1	GH	Virginia DCLS	Virginia DCLS	Virginia DCLS et al	https://www.gisaid.org	?	?	2020-08-21
Finland/7May68S22/2020	ncov	EPI_ISL_481715	?	2020-05-07	Europe	Finland	Uusimaa		Europe	Finland	Uusimaa	genome	29744	Human	94	Female	B.1	GH	Department of Virology and Immunology, University of Helsinki and Helsinki University Hospital, Huslab Finland	Department of Virology, Faculty of Medicine, University of Helsinki, Helsinki, Finland	Teemu Smura et al	https://www.gisaid.org	?	?	2020-07-03
France/IDF-50001AR/2020	ncov	EPI_ISL_447698	?	2020-03	Europe	France	France		Europe	France	France	genome	29903	Human	?	?	B.1	GH	H√¥pital Henri-Mondor Ap-Hp	H√¥pital Henri-Mondor Ap-Hp	Rodriguez et al	https://www.gisaid.org	?	?	2020-05-13
France/IDF-10026SL/2020	ncov	EPI_ISL_447722	?	2020-03	Europe	France	France		Europe	France	France	genome	29903	Human	?	?	B.1	GH	H√¥pital Henri-Mondor Ap-Hp	H√¥pital Henri-Mondor Ap-Hp	Rodriguez et al	https://www.gisaid.org	?	?	2020-05-13
France/HF3419/2020	ncov	EPI_ISL_428350	?	2020-03-24	Europe	France	Hauts de France	Chateau-Thierry	Europe	France	Hauts de France	genome	29870	Human	94	Female	B.1	GH	CH Jean de Navarre Laboratoire de Biologie	National Reference Center for Viruses of Respiratory Infections, Institut Pasteur, Paris	M√©lanie Albert et al	https://www.gisaid.org	?	?	2020-04-20
Switzerland/BL-140000/2020	ncov	EPI_ISL_476079	?	2020-05-15	Europe	Switzerland	Basel-Land		Europe	Switzerland	Basel-Land	genome	29836	Human	?	?	B.1	GH	Viollier AG	Department of Biosystems Science and Engineering, ETH Z√ºrich	Christian Beisel et al	https://www.gisaid.org	?	?	2020-06-25
England/LIVE-A8811/2020	ncov	EPI_ISL_517217	?	2020-03-26	Europe	United Kingdom	England		Europe	United Kingdom	England	genome	29873	Human	?	?	B.1	GH	Liverpool Clinical Laboratories	COVID-19 Genomics UK (COG-UK) Consortium	Sam Haldenby et al	https://www.gisaid.org	?	?	2020-08-24
USA/NY-NYUMC449/2020	ncov	EPI_ISL_435516	?	2020-04-20	North America	USA	New York	Suffolk County	North America	USA	New York	genome	29898	Human	51	Female	B.1	GH	NYU Langone Health	Departments of Pathology and Medicine, New York University School of Medicine	Maria Aguero-Rosenfeld et al	https://www.gisaid.org	?	?	2020-05-05
USA/LA-SR0153/2020	ncov	EPI_ISL_435456	?	2020-04-02	North America	USA	Louisiana	New Orleans	North America	USA	Louisiana	genome	29901	Human	?	?	B.1	GH	Robert Garry lab	Andersen lab at Scripps Research	Allison Smither et al	https://www.gisaid.org	?	?	2020-05-05
USA/NY-NYUMC226/2020	ncov	EPI_ISL_427521	?	2020-03-18	North America	USA	New York	Nassau County	North America	USA	New York	genome	29900	Human	27	Female	B.1	GH	NYU Langone Health	Departments of Pathology and Medicine, New York University School of Medicine	Maria Aguero-Rosenfeld et al	https://www.gisaid.org	Sequencing identifies multiple, early introductions of SARS-CoV2 to New York City Region	https://dx.doi.org/10.1101/2020.04.15.20064931	2020-04-18
England/OXON-ACA08/2020	ncov	EPI_ISL_448502	?	2020-04-07	Europe	United Kingdom	England		Europe	United Kingdom	England	genome	29903	Human	?	?	B.1	GH	Oxford Viromics, NDM, University of Oxford	Oxford University Hospitals	Basingstoke and North Hampshire Hospital	COVID-19 Genomics UK (COG-UK) Consortium	Tanya Golubchik et al	https://www.gisaid.org	Preliminary analysis of SARS-CoV-2 importation & establishment of UK transmission lineages	https://virological.org/t/preliminary-analysis-of-sars-cov-2-importation-establishment-of-uk-transmission-lineages/507	2020-05-19
Singapore/151/2020	ncov	EPI_ISL_443243	?	2020-03-18	Asia	Singapore	Singapore		Asia	Singapore	Singapore	genome	29876	Human	63	Male	B.1	GH	National Public Health Laboratory, National Centre for Infectious Diseases	National Public Health Laboratory, National Centre for Infectious Diseases	Mak Tze Minn et al	https://www.gisaid.org	?	?	2020-05-12
England/LOND-D3DA5/2020	ncov	EPI_ISL_449652	?	2020-04-04	Europe	United Kingdom	England		Europe	United Kingdom	England	genome	29769	Human	?	?	B.1	O	University College London, Great Ormond Street Hospital for Children NHS Foundation Trust, Imperial College Healthcare NHS Trust	COVID-19 Genomics UK (COG-UK) Consortium	Sergi Castellano et al	https://www.gisaid.org	Preliminary analysis of SARS-CoV-2 importation & establishment of UK transmission lineages	https://virological.org/t/preliminary-analysis-of-sars-cov-2-importation-establishment-of-uk-transmission-lineages/507	2020-05-19
Bangladesh/CHRF-0015/2020	ncov	EPI_ISL_477128	?	2020-05-02	Asia	Bangladesh	Bangladesh		Asia	Bangladesh	Bangladesh	genome	29836	Human	?	Female	B.1	GH	Child Health Research Foundation	Child Health Research Foundation	Senjuti Saha et al	https://www.gisaid.org	?	?	2020-06-28
Poland/1109201/2020	ncov	EPI_ISL_450525	?	2020-03-28	Europe	Poland	Pomorskie		Europe	Poland	Pomorskie	genome	29762	Human	39	Male	B.1	GH	Hematology Laboratory, Section of Molecular Diagnostics, University Clinical Centre, Medical University of Gdansk	Department of Virology, Faculty of Medicine, University of Helsinki, Helsinki, Finland	Maciej Grzybek et al	https://www.gisaid.org	?	?	2020-05-21
Finland/5May49S6/2020	ncov	EPI_ISL_481703	?	2020-05-05	Europe	Finland	Uusimaa		Europe	Finland	Uusimaa	genome	29744	Human	24	Female	B.1	GH	Department of Virology and Immunology, University of Helsinki and Helsinki University Hospital, Huslab Finland	Department of Virology, Faculty of Medicine, University of Helsinki, Helsinki, Finland	Teemu Smura et al	https://www.gisaid.org	?	?	2020-07-03
Finland/15A92S5/2020	ncov	EPI_ISL_481562	?	2020-04-15	Europe	Finland	Uusimaa		Europe	Finland	Uusimaa	genome	29744	Human	15	Male	B.1	GH	Department of Virology and Immunology, University of Helsinki and Helsinki University Hospital, Huslab Finland	Department of Virology, Faculty of Medicine, University of Helsinki, Helsinki, Finland	Teemu Smura et al	https://www.gisaid.org	?	?	2020-07-03
Finland/22A44S5/2020	ncov	EPI_ISL_481615	?	2020-04-22	Europe	Finland	Uusimaa		Europe	Finland	Uusimaa	genome	29744	Human	26	Male	B.1	GH	Department of Virology and Immunology, University of Helsinki and Helsinki University Hospital, Huslab Finland	Department of Virology, Faculty of Medicine, University of Helsinki, Helsinki, Finland	Teemu Smura et al	https://www.gisaid.org	?	?	2020-07-03
Finland/3A47S9/2020	ncov	EPI_ISL_481667	?	2020-04-03	Europe	Finland	Uusimaa		Europe	Finland	Uusimaa	genome	29744	Human	62	Female	B.1	GH	Department of Virology and Immunology, University of Helsinki and Helsinki University Hospital, Huslab Finland	Department of Virology, Faculty of Medicine, University of Helsinki, Helsinki, Finland	Teemu Smura et al	https://www.gisaid.org	?	?	2020-07-03
Finland/21A41S7/2020	ncov	EPI_ISL_481611	?	2020-04-21	Europe	Finland	Uusimaa		Europe	Finland	Uusimaa	genome	29744	Human	41	Male	B.1	GH	Department of Virology and Immunology, University of Helsinki and Helsinki University Hospital, Huslab Finland	Department of Virology, Faculty of Medicine, University of Helsinki, Helsinki, Finland	Teemu Smura et al	https://www.gisaid.org	?	?	2020-07-03
Finland/17A46S12/2020	ncov	EPI_ISL_481577	?	2020-04-17	Europe	Finland	Uusimaa		Europe	Finland	Uusimaa	genome	29744	Human	69	Male	B.1	GH	Department of Virology and Immunology, University of Helsinki and Helsinki University Hospital, Huslab Finland	Department of Virology, Faculty of Medicine, University of Helsinki, Helsinki, Finland	Teemu Smura et al	https://www.gisaid.org	?	?	2020-07-03
Finland/12A44SVI/2020	ncov	EPI_ISL_481539	?	2020-04-12	Europe	Finland	Uusimaa		Europe	Finland	Uusimaa	genome	29744	Human	85	Male	B.1	GH	Department of Virology and Immunology, University of Helsinki and Helsinki University Hospital, Huslab Finland	Department of Virology, Faculty of Medicine, University of Helsinki, Helsinki, Finland	Teemu Smura et al	https://www.gisaid.org	?	?	2020-07-03
Finland/30M6S2/2020	ncov	EPI_ISL_481656	?	2020-03-30	Europe	Finland	Uusimaa		Europe	Finland	Uusimaa	genome	29744	Human	30	Male	B.1	GH	Department of Virology and Immunology, University of Helsinki and Helsinki University Hospital, Huslab Finland	Department of Virology, Faculty of Medicine, University of Helsinki, Helsinki, Finland	Teemu Smura et al	https://www.gisaid.org	?	?	2020-07-03
Finland/12A53SVI/2020	ncov	EPI_ISL_481543	?	2020-04-12	Europe	Finland	Uusimaa		Europe	Finland	Uusimaa	genome	29744	Human	94	Male	B.1	GH	Department of Virology and Immunology, University of Helsinki and Helsinki University Hospital, Huslab Finland	Department of Virology, Faculty of Medicine, University of Helsinki, Helsinki, Finland	Teemu Smura et al	https://www.gisaid.org	?	?	2020-07-03
Finland/5May25S4/2020	ncov	EPI_ISL_481696	?	2020-05-05	Europe	Finland	Uusimaa		Europe	Finland	Uusimaa	genome	29744	Human	46	Male	B.1	GH	Department of Virology and Immunology, University of Helsinki and Helsinki University Hospital, Huslab Finland	Department of Virology, Faculty of Medicine, University of Helsinki, Helsinki, Finland	Teemu Smura et al	https://www.gisaid.org	?	?	2020-07-03
Finland/21A20S7/2020	ncov	EPI_ISL_481608	?	2020-04-21	Europe	Finland	Uusimaa		Europe	Finland	Uusimaa	genome	29744	Human	28	Male	B.1	GH	Department of Virology and Immunology, University of Helsinki and Helsinki University Hospital, Huslab Finland	Department of Virology, Faculty of Medicine, University of Helsinki, Helsinki, Finland	Teemu Smura et al	https://www.gisaid.org	?	?	2020-07-03
Finland/28A30S6/2020	ncov	EPI_ISL_481624	?	2020-04-28	Europe	Finland	Uusimaa		Europe	Finland	Uusimaa	genome	29744	Human	35	Male	B.1	GH	Department of Virology and Immunology, University of Helsinki and Helsinki University Hospital, Huslab Finland	Department of Virology, Faculty of Medicine, University of Helsinki, Helsinki, Finland	Teemu Smura et al	https://www.gisaid.org	?	?	2020-07-03
Finland/22A98S8/2020	ncov	EPI_ISL_481617	?	2020-04-22	Europe	Finland	Uusimaa		Europe	Finland	Uusimaa	genome	29744	Human	75	Female	B.1	GH	Department of Virology and Immunology, University of Helsinki and Helsinki University Hospital, Huslab Finland	Department of Virology, Faculty of Medicine, University of Helsinki, Helsinki, Finland	Teemu Smura et al	https://www.gisaid.org	?	?	2020-07-03
Finland/15A93S5/2020	ncov	EPI_ISL_481563	?	2020-04-15	Europe	Finland	Uusimaa		Europe	Finland	Uusimaa	genome	29744	Human	55	Male	B.1	GH	Department of Virology and Immunology, University of Helsinki and Helsinki University Hospital, Huslab Finland	Department of Virology, Faculty of Medicine, University of Helsinki, Helsinki, Finland	Teemu Smura et al	https://www.gisaid.org	?	?	2020-07-03
Finland/29M50S2/2020	ncov	EPI_ISL_481645	?	2020-03-29	Europe	Finland	Uusimaa		Europe	Finland	Uusimaa	genome	29744	Human	43	Male	B.1	GH	Department of Virology and Immunology, University of Helsinki and Helsinki University Hospital, Huslab Finland	Department of Virology, Faculty of Medicine, University of Helsinki, Helsinki, Finland	Teemu Smura et al	https://www.gisaid.org	?	?	2020-07-03
Finland/9A85S12/2020	ncov	EPI_ISL_481740	?	2020-04-09	Europe	Finland	Uusimaa		Europe	Finland	Uusimaa	genome	29744	Human	33	Male	B.1	GH	Department of Virology and Immunology, University of Helsinki and Helsinki University Hospital, Huslab Finland	Department of Virology, Faculty of Medicine, University of Helsinki, Helsinki, Finland	Teemu Smura et al	https://www.gisaid.org	?	?	2020-07-03
Finland/11A39S7/2020	ncov	EPI_ISL_481534	?	2020-04-11	Europe	Finland	Uusimaa		Europe	Finland	Uusimaa	genome	29744	Human	25	Male	B.1	GH	Department of Virology and Immunology, University of Helsinki and Helsinki University Hospital, Huslab Finland	Department of Virology, Faculty of Medicine, University of Helsinki, Helsinki, Finland	Teemu Smura et al	https://www.gisaid.org	?	?	2020-07-03
Finland/11May41S7/2020	ncov	EPI_ISL_481536	?	2020-05-11	Europe	Finland	Uusimaa		Europe	Finland	Uusimaa	genome	29744	Human	?	?	B.1	GH	Department of Virology and Immunology, University of Helsinki and Helsinki University Hospital, Huslab Finland	Department of Virology, Faculty of Medicine, University of Helsinki, Helsinki, Finland	Teemu Smura et al	https://www.gisaid.org	?	?	2020-07-03
Finland/3A19S9/2020	ncov	EPI_ISL_481664	?	2020-04-03	Europe	Finland	Uusimaa		Europe	Finland	Uusimaa	genome	29744	Human	37	Male	B.1	GH	Department of Virology and Immunology, University of Helsinki and Helsinki University Hospital, Huslab Finland	Department of Virology, Faculty of Medicine, University of Helsinki, Helsinki, Finland	Teemu Smura et al	https://www.gisaid.org	?	?	2020-07-03
Finland/9A40S12/2020	ncov	EPI_ISL_481733	?	2020-04-09	Europe	Finland	Uusimaa		Europe	Finland	Uusimaa	genome	29744	Human	57	Female	B.1	GH	Department of Virology and Immunology, University of Helsinki and Helsinki University Hospital, Huslab Finland	Department of Virology, Faculty of Medicine, University of Helsinki, Helsinki, Finland	Teemu Smura et al	https://www.gisaid.org	?	?	2020-07-03
Finland/9A81S12/2020	ncov	EPI_ISL_481739	?	2020-04-09	Europe	Finland	Uusimaa		Europe	Finland	Uusimaa	genome	29744	Human	37	Male	B.1	GH	Department of Virology and Immunology, University of Helsinki and Helsinki University Hospital, Huslab Finland	Department of Virology, Faculty of Medicine, University of Helsinki, Helsinki, Finland	Teemu Smura et al	https://www.gisaid.org	?	?	2020-07-03
Finland/22A33S5/2020	ncov	EPI_ISL_481614	?	2020-04-22	Europe	Finland	Uusimaa		Europe	Finland	Uusimaa	genome	29744	Human	32	Male	B.1	GH	Department of Virology and Immunology, University of Helsinki and Helsinki University Hospital, Huslab Finland	Department of Virology, Faculty of Medicine, University of Helsinki, Helsinki, Finland	Teemu Smura et al	https://www.gisaid.org	?	?	2020-07-03
Finland/26A44S5/2020	ncov	EPI_ISL_481619	?	2020-04-26	Europe	Finland	Uusimaa		Europe	Finland	Uusimaa	genome	29744	Human	23	Male	B.1	GH	Department of Virology and Immunology, University of Helsinki and Helsinki University Hospital, Huslab Finland	Department of Virology, Faculty of Medicine, University of Helsinki, Helsinki, Finland	Teemu Smura et al	https://www.gisaid.org	?	?	2020-07-03
Finland/4May21S4/2020	ncov	EPI_ISL_481674	?	2020-05-04	Europe	Finland	Uusimaa		Europe	Finland	Uusimaa	genome	29744	Human	76	Female	B.1	GH	Department of Virology and Immunology, University of Helsinki and Helsinki University Hospital, Huslab Finland	Department of Virology, Faculty of Medicine, University of Helsinki, Helsinki, Finland	Teemu Smura et al	https://www.gisaid.org	?	?	2020-07-03
Finland/9A785S11A/2020	ncov	EPI_ISL_481735	?	2020-04-09	Europe	Finland	Uusimaa		Europe	Finland	Uusimaa	genome	29744	Human	64	Male	B.1	GH	Department of Virology and Immunology, University of Helsinki and Helsinki University Hospital, Huslab Finland	Department of Virology, Faculty of Medicine, University of Helsinki, Helsinki, Finland	Teemu Smura et al	https://www.gisaid.org	?	?	2020-07-03
Finland/4A75S1/2020	ncov	EPI_ISL_481672	?	2020-04-04	Europe	Finland	Uusimaa		Europe	Finland	Uusimaa	genome	29744	Human	56	Female	B.1	GH	Department of Virology and Immunology, University of Helsinki and Helsinki University Hospital, Huslab Finland	Department of Virology, Faculty of Medicine, University of Helsinki, Helsinki, Finland	Teemu Smura et al	https://www.gisaid.org	?	?	2020-07-03
Finland/17A69S12/2020	ncov	EPI_ISL_481583	?	2020-04-17	Europe	Finland	Uusimaa		Europe	Finland	Uusimaa	genome	29744	Human	24	Male	B.1	GH	Department of Virology and Immunology, University of Helsinki and Helsinki University Hospital, Huslab Finland	Department of Virology, Faculty of Medicine, University of Helsinki, Helsinki, Finland	Teemu Smura et al	https://www.gisaid.org	?	?	2020-07-03
Finland/22A45S8/2020	ncov	EPI_ISL_481616	?	2020-04-22	Europe	Finland	Uusimaa		Europe	Finland	Uusimaa	genome	29744	Human	61	Male	B.1	GH	Department of Virology and Immunology, University of Helsinki and Helsinki University Hospital, Huslab Finland	Department of Virology, Faculty of Medicine, University of Helsinki, Helsinki, Finland	Teemu Smura et al	https://www.gisaid.org	?	?	2020-07-03
Finland/3A21S9/2020	ncov	EPI_ISL_481665	?	2020-04-03	Europe	Finland	Uusimaa		Europe	Finland	Uusimaa	genome	29744	Human	23	Male	B.1	GH	Department of Virology and Immunology, University of Helsinki and Helsinki University Hospital, Huslab Finland	Department of Virology, Faculty of Medicine, University of Helsinki, Helsinki, Finland	Teemu Smura et al	https://www.gisaid.org	?	?	2020-07-03
Finland/26A48S5/2020	ncov	EPI_ISL_481620	?	2020-04-26	Europe	Finland	Uusimaa		Europe	Finland	Uusimaa	genome	29744	Human	37	Male	B.1	GH	Department of Virology and Immunology, University of Helsinki and Helsinki University Hospital, Huslab Finland	Department of Virology, Faculty of Medicine, University of Helsinki, Helsinki, Finland	Teemu Smura et al	https://www.gisaid.org	?	?	2020-07-03
Finland/5A81S4A10/2020	ncov	EPI_ISL_481693	?	2020-04-05	Europe	Finland	Uusimaa		Europe	Finland	Uusimaa	genome	29744	Human	27	Male	B.1	GH	Department of Virology and Immunology, University of Helsinki and Helsinki University Hospital, Huslab Finland	Department of Virology, Faculty of Medicine, University of Helsinki, Helsinki, Finland	Teemu Smura et al	https://www.gisaid.org	?	?	2020-07-03
Finland/10A22S14/2020	ncov	EPI_ISL_481522	?	2020-04-10	Europe	Finland	Uusimaa		Europe	Finland	Uusimaa	genome	29744	Human	72	Female	B.1	GH	Department of Virology and Immunology, University of Helsinki and Helsinki University Hospital, Huslab Finland	Department of Virology, Faculty of Medicine, University of Helsinki, Helsinki, Finland	Teemu Smura et al	https://www.gisaid.org	?	?	2020-07-03
Finland/21A19S11/2020	ncov	EPI_ISL_481607	?	2020-04-21	Europe	Finland	Uusimaa		Europe	Finland	Uusimaa	genome	29744	Human	28	Male	B.1	GH	Department of Virology and Immunology, University of Helsinki and Helsinki University Hospital, Huslab Finland	Department of Virology, Faculty of Medicine, University of Helsinki, Helsinki, Finland	Teemu Smura et al	https://www.gisaid.org	?	?	2020-07-03
Finland/5May26S2/2020	ncov	EPI_ISL_481697	?	2020-05-05	Europe	Finland	Uusimaa		Europe	Finland	Uusimaa	genome	29744	Human	25	Female	B.1	GH	Department of Virology and Immunology, University of Helsinki and Helsinki University Hospital, Huslab Finland	Department of Virology, Faculty of Medicine, University of Helsinki, Helsinki, Finland	Teemu Smura et al	https://www.gisaid.org	?	?	2020-07-03
Finland/26A24S5/2020	ncov	EPI_ISL_481618	?	2020-04-26	Europe	Finland	Uusimaa		Europe	Finland	Uusimaa	genome	29744	Human	20	Female	B.1	GH	Department of Virology and Immunology, University of Helsinki and Helsinki University Hospital, Huslab Finland	Department of Virology, Faculty of Medicine, University of Helsinki, Helsinki, Finland	Teemu Smura et al	https://www.gisaid.org	?	?	2020-07-03
Finland/17A92S12/2020	ncov	EPI_ISL_481593	?	2020-04-17	Europe	Finland	Uusimaa		Europe	Finland	Uusimaa	genome	29744	Human	?	?	B.1	GH	Department of Virology and Immunology, University of Helsinki and Helsinki University Hospital, Huslab Finland	Department of Virology, Faculty of Medicine, University of Helsinki, Helsinki, Finland	Teemu Smura et al	https://www.gisaid.org	?	?	2020-07-03
Finland/6A937SIIB/2020	ncov	EPI_ISL_481709	?	2020-04-06	Europe	Finland	Uusimaa		Europe	Finland	Uusimaa	genome	29744	Human	55	Male	B.1	GH	Department of Virology and Immunology, University of Helsinki and Helsinki University Hospital, Huslab Finland	Department of Virology, Faculty of Medicine, University of Helsinki, Helsinki, Finland	Teemu Smura et al	https://www.gisaid.org	?	?	2020-07-03
Finland/30M88S2/2020	ncov	EPI_ISL_481661	?	2020-03-30	Europe	Finland	Uusimaa		Europe	Finland	Uusimaa	genome	29744	Human	83	Female	B.1	GH	Department of Virology and Immunology, University of Helsinki and Helsinki University Hospital, Huslab Finland	Department of Virology, Faculty of Medicine, University of Helsinki, Helsinki, Finland	Teemu Smura et al	https://www.gisaid.org	?	?	2020-07-03
Finland/21A12S11/2020	ncov	EPI_ISL_481605	?	2020-04-21	Europe	Finland	Uusimaa		Europe	Finland	Uusimaa	genome	29744	Human	67	Male	B.1	GH	Department of Virology and Immunology, University of Helsinki and Helsinki University Hospital, Huslab Finland	Department of Virology, Faculty of Medicine, University of Helsinki, Helsinki, Finland	Teemu Smura et al	https://www.gisaid.org	?	?	2020-07-03
Finland/9A18S12/2020	ncov	EPI_ISL_481730	?	2020-04-09	Europe	Finland	Uusimaa		Europe	Finland	Uusimaa	genome	29744	Human	17	Male	B.1	GH	Department of Virology and Immunology, University of Helsinki and Helsinki University Hospital, Huslab Finland	Department of Virology, Faculty of Medicine, University of Helsinki, Helsinki, Finland	Teemu Smura et al	https://www.gisaid.org	?	?	2020-07-03
Finland/20A76S7/2020	ncov	EPI_ISL_481604	?	2020-04-20	Europe	Finland	Uusimaa		Europe	Finland	Uusimaa	genome	29744	Human	38	Female	B.1	GH	Department of Virology and Immunology, University of Helsinki and Helsinki University Hospital, Huslab Finland	Department of Virology, Faculty of Medicine, University of Helsinki, Helsinki, Finland	Teemu Smura et al	https://www.gisaid.org	?	?	2020-07-03
Finland/4A33S1/2020	ncov	EPI_ISL_481669	?	2020-04-04	Europe	Finland	Uusimaa		Europe	Finland	Uusimaa	genome	29744	Human	24	Male	B.1	GH	Department of Virology and Immunology, University of Helsinki and Helsinki University Hospital, Huslab Finland	Department of Virology, Faculty of Medicine, University of Helsinki, Helsinki, Finland	Teemu Smura et al	https://www.gisaid.org	?	?	2020-07-03
Finland/30M75S3/2020	ncov	EPI_ISL_481657	?	2020-03-30	Europe	Finland	Uusimaa		Europe	Finland	Uusimaa	genome	29744	Human	26	Male	B.1	GH	Department of Virology and Immunology, University of Helsinki and Helsinki University Hospital, Huslab Finland	Department of Virology, Faculty of Medicine, University of Helsinki, Helsinki, Finland	Teemu Smura et al	https://www.gisaid.org	?	?	2020-07-03
Finland/10A16S14/2020	ncov	EPI_ISL_481517	?	2020-04-10	Europe	Finland	Uusimaa		Europe	Finland	Uusimaa	genome	29744	Human	25	Female	B.1	GH	Department of Virology and Immunology, University of Helsinki and Helsinki University Hospital, Huslab Finland	Department of Virology, Faculty of Medicine, University of Helsinki, Helsinki, Finland	Teemu Smura et al	https://www.gisaid.org	?	?	2020-07-03
Finland/10A48S10/2020	ncov	EPI_ISL_481525	?	2020-04-10	Europe	Finland	Uusimaa		Europe	Finland	Uusimaa	genome	29744	Human	52	Female	B.1	GH	Department of Virology and Immunology, University of Helsinki and Helsinki University Hospital, Huslab Finland	Department of Virology, Faculty of Medicine, University of Helsinki, Helsinki, Finland	Teemu Smura et al	https://www.gisaid.org	?	?	2020-07-03
Finland/11A27S7/2020	ncov	EPI_ISL_481532	?	2020-04-11	Europe	Finland	Uusimaa		Europe	Finland	Uusimaa	genome	29744	Human	25	Female	B.1	GH	Department of Virology and Immunology, University of Helsinki and Helsinki University Hospital, Huslab Finland	Department of Virology, Faculty of Medicine, University of Helsinki, Helsinki, Finland	Teemu Smura et al	https://www.gisaid.org	?	?	2020-07-03
Finland/30MBS2/2020	ncov	EPI_ISL_481663	?	2020-03-30	Europe	Finland	Uusimaa		Europe	Finland	Uusimaa	genome	29744	Human	36	Male	B.1	GH	Department of Virology and Immunology, University of Helsinki and Helsinki University Hospital, Huslab Finland	Department of Virology, Faculty of Medicine, University of Helsinki, Helsinki, Finland	Teemu Smura et al	https://www.gisaid.org	?	?	2020-07-03
Finland/11A47S7/2020	ncov	EPI_ISL_481535	?	2020-04-11	Europe	Finland	Uusimaa		Europe	Finland	Uusimaa	genome	29744	Human	52	Female	B.1	GH	Department of Virology and Immunology, University of Helsinki and Helsinki University Hospital, Huslab Finland	Department of Virology, Faculty of Medicine, University of Helsinki, Helsinki, Finland	Teemu Smura et al	https://www.gisaid.org	?	?	2020-07-03
Finland/28A40S6/2020	ncov	EPI_ISL_481625	?	2020-04-28	Europe	Finland	Uusimaa		Europe	Finland	Uusimaa	genome	29744	Human	34	Male	B.1	GH	Department of Virology and Immunology, University of Helsinki and Helsinki University Hospital, Huslab Finland	Department of Virology, Faculty of Medicine, University of Helsinki, Helsinki, Finland	Teemu Smura et al	https://www.gisaid.org	?	?	2020-07-03
Finland/6A953SIIB/2020	ncov	EPI_ISL_481710	?	2020-04-06	Europe	Finland	Uusimaa		Europe	Finland	Uusimaa	genome	29744	Human	59	Male	B.1	GH	Department of Virology and Immunology, University of Helsinki and Helsinki University Hospital, Huslab Finland	Department of Virology, Faculty of Medicine, University of Helsinki, Helsinki, Finland	Teemu Smura et al	https://www.gisaid.org	?	?	2020-07-03
Finland/10A1S14/2020	ncov	EPI_ISL_481519	?	2020-04-10	Europe	Finland	Uusimaa		Europe	Finland	Uusimaa	genome	29744	Human	36	Female	B.1	GH	Department of Virology and Immunology, University of Helsinki and Helsinki University Hospital, Huslab Finland	Department of Virology, Faculty of Medicine, University of Helsinki, Helsinki, Finland	Teemu Smura et al	https://www.gisaid.org	?	?	2020-07-03
Finland/17A47S12/2020	ncov	EPI_ISL_481578	?	2020-04-17	Europe	Finland	Uusimaa		Europe	Finland	Uusimaa	genome	29744	Human	39	Male	B.1	GH	Department of Virology and Immunology, University of Helsinki and Helsinki University Hospital, Huslab Finland	Department of Virology, Faculty of Medicine, University of Helsinki, Helsinki, Finland	Teemu Smura et al	https://www.gisaid.org	?	?	2020-07-03
Finland/15A628/2020	ncov	EPI_ISL_481560	?	2020-04-15	Europe	Finland	Uusimaa		Europe	Finland	Uusimaa	genome	29744	Human	43	Male	B.1	GH	Department of Virology and Immunology, University of Helsinki and Helsinki University Hospital, Huslab Finland	Department of Virology, Faculty of Medicine, University of Helsinki, Helsinki, Finland	Teemu Smura et al	https://www.gisaid.org	?	?	2020-07-03
Finland/17A62S12/2020	ncov	EPI_ISL_481580	?	2020-04-17	Europe	Finland	Uusimaa		Europe	Finland	Uusimaa	genome	29744	Human	43	Female	B.1	GH	Department of Virology and Immunology, University of Helsinki and Helsinki University Hospital, Huslab Finland	Department of Virology, Faculty of Medicine, University of Helsinki, Helsinki, Finland	Teemu Smura et al	https://www.gisaid.org	?	?	2020-07-03
Finland/28A50S11/2020	ncov	EPI_ISL_481626	?	2020-04-28	Europe	Finland	Uusimaa		Europe	Finland	Uusimaa	genome	29744	Human	21	Male	B.1	GH	Department of Virology and Immunology, University of Helsinki and Helsinki University Hospital, Huslab Finland	Department of Virology, Faculty of Medicine, University of Helsinki, Helsinki, Finland	Teemu Smura et al	https://www.gisaid.org	?	?	2020-07-03
Finland/28A54S11/2020	ncov	EPI_ISL_481628	?	2020-04-28	Europe	Finland	Uusimaa		Europe	Finland	Uusimaa	genome	29744	Human	11	Female	B.1	GH	Department of Virology and Immunology, University of Helsinki and Helsinki University Hospital, Huslab Finland	Department of Virology, Faculty of Medicine, University of Helsinki, Helsinki, Finland	Teemu Smura et al	https://www.gisaid.org	?	?	2020-07-03
Finland/28A53S11/2020	ncov	EPI_ISL_481627	?	2020-04-28	Europe	Finland	Uusimaa		Europe	Finland	Uusimaa	genome	29744	Human	65	Male	B.1	GH	Department of Virology and Immunology, University of Helsinki and Helsinki University Hospital, Huslab Finland	Department of Virology, Faculty of Medicine, University of Helsinki, Helsinki, Finland	Teemu Smura et al	https://www.gisaid.org	?	?	2020-07-03
Finland/21A4S11/2020	ncov	EPI_ISL_481612	?	2020-04-21	Europe	Finland	Uusimaa		Europe	Finland	Uusimaa	genome	29744	Human	27	Male	B.1	GH	Department of Virology and Immunology, University of Helsinki and Helsinki University Hospital, Huslab Finland	Department of Virology, Faculty of Medicine, University of Helsinki, Helsinki, Finland	Teemu Smura et al	https://www.gisaid.org	?	?	2020-07-03
Finland/28A78S6/2020	ncov	EPI_ISL_481633	?	2020-04-28	Europe	Finland	Uusimaa		Europe	Finland	Uusimaa	genome	29744	Human	13	Male	B.1	GH	Department of Virology and Immunology, University of Helsinki and Helsinki University Hospital, Huslab Finland	Department of Virology, Faculty of Medicine, University of Helsinki, Helsinki, Finland	Teemu Smura et al	https://www.gisaid.org	?	?	2020-07-03
Finland/28A79S6/2020	ncov	EPI_ISL_481634	?	2020-04-28	Europe	Finland	Uusimaa		Europe	Finland	Uusimaa	genome	29744	Human	44	Female	B.1	GH	Department of Virology and Immunology, University of Helsinki and Helsinki University Hospital, Huslab Finland	Department of Virology, Faculty of Medicine, University of Helsinki, Helsinki, Finland	Teemu Smura et al	https://www.gisaid.org	?	?	2020-07-03
Finland/21A50S11/2020	ncov	EPI_ISL_481613	?	2020-04-21	Europe	Finland	Uusimaa		Europe	Finland	Uusimaa	genome	29744	Human	21	Female	B.1	GH	Department of Virology and Immunology, University of Helsinki and Helsinki University Hospital, Huslab Finland	Department of Virology, Faculty of Medicine, University of Helsinki, Helsinki, Finland	Teemu Smura et al	https://www.gisaid.org	?	?	2020-07-03
Finland/20A16S7/2020	ncov	EPI_ISL_481595	?	2020-04-20	Europe	Finland	Uusimaa		Europe	Finland	Uusimaa	genome	29744	Human	8	Male	B.1	GH	Department of Virology and Immunology, University of Helsinki and Helsinki University Hospital, Huslab Finland	Department of Virology, Faculty of Medicine, University of Helsinki, Helsinki, Finland	Teemu Smura et al	https://www.gisaid.org	?	?	2020-07-03
Finland/21A16S11/2020	ncov	EPI_ISL_481606	?	2020-04-21	Europe	Finland	Uusimaa		Europe	Finland	Uusimaa	genome	29744	Human	23	Female	B.1	GH	Department of Virology and Immunology, University of Helsinki and Helsinki University Hospital, Huslab Finland	Department of Virology, Faculty of Medicine, University of Helsinki, Helsinki, Finland	Teemu Smura et al	https://www.gisaid.org	?	?	2020-07-03
Finland/10A20S10/2020	ncov	EPI_ISL_481520	?	2020-04-10	Europe	Finland	Uusimaa		Europe	Finland	Uusimaa	genome	29738	Human	28	Male	B.1	GH	Department of Virology and Immunology, University of Helsinki and Helsinki University Hospital, Huslab Finland	Department of Virology, Faculty of Medicine, University of Helsinki, Helsinki, Finland	Teemu Smura et al	https://www.gisaid.org	?	?	2020-07-03
Sweden/20-06928/2020	ncov	EPI_ISL_434660	?	2020-04-06	Europe	Sweden	Vastra Gotaland		Europe	Sweden	Vastra Gotaland	genome	29903	Human	49	Male	B.1	GH	Narhalsan Backa vardcentral	The Public Health Agency of Sweden	Mats Olsson et al	https://www.gisaid.org	?	?	2020-04-30
Thailand/Bangkok-CONI-0192/2020	ncov	EPI_ISL_498264	?	2020-03-22	Asia	Thailand	Bangkok		Asia	Thailand	Bangkok	genome	29866	Human	?	?	B.1	GH	Ramathibodi Hospital	COVID-19 Network Investigations (CONI) Alliance	Elizabeth Batty et al	https://www.gisaid.org	?	?	2020-07-27
Sweden/20-07041/2020	ncov	EPI_ISL_450812	?	2020-04-05	Europe	Sweden	Uppsala		Europe	Sweden	Uppsala	genome	29903	Human	65	Male	B.1	GH	Uppsala Narakut Aleris	The Public Health Agency of Sweden	Annika Nilsson et al	https://www.gisaid.org	?	?	2020-05-22
Finland/17A66S12/2020	ncov	EPI_ISL_481582	?	2020-04-17	Europe	Finland	Uusimaa		Europe	Finland	Uusimaa	genome	29744	Human	44	Female	B.1	GH	Department of Virology and Immunology, University of Helsinki and Helsinki University Hospital, Huslab Finland	Department of Virology, Faculty of Medicine, University of Helsinki, Helsinki, Finland	Teemu Smura et al	https://www.gisaid.org	?	?	2020-07-03
Finland/15MAY16S13/2020	ncov	EPI_ISL_481565	?	2020-05-15	Europe	Finland	Uusimaa		Europe	Finland	Uusimaa	genome	29744	Human	?	?	B.1	GH	Department of Virology and Immunology, University of Helsinki and Helsinki University Hospital, Huslab Finland	Department of Virology, Faculty of Medicine, University of Helsinki, Helsinki, Finland	Teemu Smura et al	https://www.gisaid.org	?	?	2020-07-03
Finland/10A11S14/2020	ncov	EPI_ISL_481515	?	2020-04-10	Europe	Finland	Uusimaa		Europe	Finland	Uusimaa	genome	29744	Human	18	Female	B.1	GH	Department of Virology and Immunology, University of Helsinki and Helsinki University Hospital, Huslab Finland	Department of Virology, Faculty of Medicine, University of Helsinki, Helsinki, Finland	Teemu Smura et al	https://www.gisaid.org	?	?	2020-07-03
Finland/21A27S7/2020	ncov	EPI_ISL_481609	?	2020-04-21	Europe	Finland	Uusimaa		Europe	Finland	Uusimaa	genome	29744	Human	22	Male	B.1	GH	Department of Virology and Immunology, University of Helsinki and Helsinki University Hospital, Huslab Finland	Department of Virology, Faculty of Medicine, University of Helsinki, Helsinki, Finland	Teemu Smura et al	https://www.gisaid.org	?	?	2020-07-03
Finland/15A50S5/2020	ncov	EPI_ISL_481558	?	2020-04-15	Europe	Finland	Uusimaa		Europe	Finland	Uusimaa	genome	29744	Human	10	Male	B.1	GH	Department of Virology and Immunology, University of Helsinki and Helsinki University Hospital, Huslab Finland	Department of Virology, Faculty of Medicine, University of Helsinki, Helsinki, Finland	Teemu Smura et al	https://www.gisaid.org	?	?	2020-07-03
Finland/10A17S14/2020	ncov	EPI_ISL_481518	?	2020-04-10	Europe	Finland	Uusimaa		Europe	Finland	Uusimaa	genome	29744	Human	84	Female	B.1	GH	Department of Virology and Immunology, University of Helsinki and Helsinki University Hospital, Huslab Finland	Department of Virology, Faculty of Medicine, University of Helsinki, Helsinki, Finland	Teemu Smura et al	https://www.gisaid.org	?	?	2020-07-03
Finland/5S54S2/2020	ncov	EPI_ISL_481707	?	2020-04-05	Europe	Finland	Uusimaa		Europe	Finland	Uusimaa	genome	29744	Human	?	?	B.1	GH	Department of Virology and Immunology, University of Helsinki and Helsinki University Hospital, Huslab Finland	Department of Virology, Faculty of Medicine, University of Helsinki, Helsinki, Finland	Teemu Smura et al	https://www.gisaid.org	?	?	2020-07-03
Finland/5May16S2/2020	ncov	EPI_ISL_481695	?	2020-05-05	Europe	Finland	Uusimaa		Europe	Finland	Uusimaa	genome	29744	Human	38	Male	B.1	GH	Department of Virology and Immunology, University of Helsinki and Helsinki University Hospital, Huslab Finland	Department of Virology, Faculty of Medicine, University of Helsinki, Helsinki, Finland	Teemu Smura et al	https://www.gisaid.org	?	?	2020-07-03
Finland/9A800S11A/2020	ncov	EPI_ISL_481738	?	2020-04-09	Europe	Finland	Uusimaa		Europe	Finland	Uusimaa	genome	29744	Human	21	Female	B.1	GH	Department of Virology and Immunology, University of Helsinki and Helsinki University Hospital, Huslab Finland	Department of Virology, Faculty of Medicine, University of Helsinki, Helsinki, Finland	Teemu Smura et al	https://www.gisaid.org	?	?	2020-07-03
Finland/17A70S12/2020	ncov	EPI_ISL_481584	?	2020-04-17	Europe	Finland	Uusimaa		Europe	Finland	Uusimaa	genome	29744	Human	24	Female	B.1	GH	Department of Virology and Immunology, University of Helsinki and Helsinki University Hospital, Huslab Finland	Department of Virology, Faculty of Medicine, University of Helsinki, Helsinki, Finland	Teemu Smura et al	https://www.gisaid.org	?	?	2020-07-03
England/OXON-B23E6/2020	ncov	EPI_ISL_479141	?	2020-04-02	Europe	United Kingdom	England		Europe	United Kingdom	England	genome	29865	Human	?	?	B.1	GH	Oxford Viromics, NDM, University of Oxford	Oxford University Hospitals	Basingstoke and North Hampshire Hospital	COVID-19 Genomics UK (COG-UK) Consortium	Tanya Golubchik et al	https://www.gisaid.org	?	?	2020-06-30
Finland/29M15S3/2020	ncov	EPI_ISL_481641	?	2020-03-29	Europe	Finland	Uusimaa		Europe	Finland	Uusimaa	genome	29744	Human	55	Male	B.1	GH	Department of Virology and Immunology, University of Helsinki and Helsinki University Hospital, Huslab Finland	Department of Virology, Faculty of Medicine, University of Helsinki, Helsinki, Finland	Teemu Smura et al	https://www.gisaid.org	?	?	2020-07-03
Finland/10A54S10/2020	ncov	EPI_ISL_481527	?	2020-04-10	Europe	Finland	Uusimaa		Europe	Finland	Uusimaa	genome	29744	Human	48	Female	B.1	GH	Department of Virology and Immunology, University of Helsinki and Helsinki University Hospital, Huslab Finland	Department of Virology, Faculty of Medicine, University of Helsinki, Helsinki, Finland	Teemu Smura et al	https://www.gisaid.org	?	?	2020-07-03
Finland/10A57S10/2020	ncov	EPI_ISL_481528	?	2020-04-10	Europe	Finland	Uusimaa		Europe	Finland	Uusimaa	genome	29744	Human	22	Female	B.1	GH	Department of Virology and Immunology, University of Helsinki and Helsinki University Hospital, Huslab Finland	Department of Virology, Faculty of Medicine, University of Helsinki, Helsinki, Finland	Teemu Smura et al	https://www.gisaid.org	?	?	2020-07-03
Sweden/20-07295/2020	ncov	EPI_ISL_452235	?	2020-04-15	Europe	Sweden	Vastra Gotaland		Europe	Sweden	Vastra Gotaland	genome	29894	Human	52	Female	B.1	GH	Narhalsan Backa vardcentral	The Public Health Agency of Sweden	Mats Olsson et al	https://www.gisaid.org	?	?	2020-05-27
Finland/9A784S11A/2020	ncov	EPI_ISL_481734	?	2020-04-09	Europe	Finland	Uusimaa		Europe	Finland	Uusimaa	genome	29744	Human	86	Female	B.1	GH	Department of Virology and Immunology, University of Helsinki and Helsinki University Hospital, Huslab Finland	Department of Virology, Faculty of Medicine, University of Helsinki, Helsinki, Finland	Teemu Smura et al	https://www.gisaid.org	?	?	2020-07-03
Finland/28A77S6/2020	ncov	EPI_ISL_481632	?	2020-04-28	Europe	Finland	Uusimaa		Europe	Finland	Uusimaa	genome	29744	Human	81	Female	B.1	GH	Department of Virology and Immunology, University of Helsinki and Helsinki University Hospital, Huslab Finland	Department of Virology, Faculty of Medicine, University of Helsinki, Helsinki, Finland	Teemu Smura et al	https://www.gisaid.org	?	?	2020-07-03
Finland/12A63SVI/2020	ncov	EPI_ISL_481546	?	2020-04-12	Europe	Finland	Uusimaa		Europe	Finland	Uusimaa	genome	29744	Human	33	Male	B.1	GH	Department of Virology and Immunology, University of Helsinki and Helsinki University Hospital, Huslab Finland	Department of Virology, Faculty of Medicine, University of Helsinki, Helsinki, Finland	Teemu Smura et al	https://www.gisaid.org	?	?	2020-07-03
Finland/17A44S4/2020	ncov	EPI_ISL_481576	?	2020-04-17	Europe	Finland	Uusimaa		Europe	Finland	Uusimaa	genome	29744	Human	20	Male	B.1	GH	Department of Virology and Immunology, University of Helsinki and Helsinki University Hospital, Huslab Finland	Department of Virology, Faculty of Medicine, University of Helsinki, Helsinki, Finland	Teemu Smura et al	https://www.gisaid.org	?	?	2020-07-03
Finland/2A71SVIIIA/2020	ncov	EPI_ISL_481652	?	2020-04-02	Europe	Finland	Uusimaa		Europe	Finland	Uusimaa	genome	29744	Human	63	Female	B.1	GH	Department of Virology and Immunology, University of Helsinki and Helsinki University Hospital, Huslab Finland	Department of Virology, Faculty of Medicine, University of Helsinki, Helsinki, Finland	Teemu Smura et al	https://www.gisaid.org	?	?	2020-07-03
Finland/28A92S17/2020	ncov	EPI_ISL_481636	?	2020-04-28	Europe	Finland	Uusimaa		Europe	Finland	Uusimaa	genome	29744	Human	25	Male	B.1	GH	Department of Virology and Immunology, University of Helsinki and Helsinki University Hospital, Huslab Finland	Department of Virology, Faculty of Medicine, University of Helsinki, Helsinki, Finland	Teemu Smura et al	https://www.gisaid.org	?	?	2020-07-03
Finland/5May84S2/2020	ncov	EPI_ISL_481706	?	2020-05-05	Europe	Finland	Uusimaa		Europe	Finland	Uusimaa	genome	29744	Human	44	Female	B.1	GH	Department of Virology and Immunology, University of Helsinki and Helsinki University Hospital, Huslab Finland	Department of Virology, Faculty of Medicine, University of Helsinki, Helsinki, Finland	Teemu Smura et al	https://www.gisaid.org	?	?	2020-07-03
Finland/28A90S17/2020	ncov	EPI_ISL_481635	?	2020-04-28	Europe	Finland	Uusimaa		Europe	Finland	Uusimaa	genome	29744	Human	24	Female	B.1	GH	Department of Virology and Immunology, University of Helsinki and Helsinki University Hospital, Huslab Finland	Department of Virology, Faculty of Medicine, University of Helsinki, Helsinki, Finland	Teemu Smura et al	https://www.gisaid.org	?	?	2020-07-03
Finland/26A79S5/2020	ncov	EPI_ISL_481621	?	2020-04-26	Europe	Finland	Uusimaa		Europe	Finland	Uusimaa	genome	29744	Human	43	Male	B.1	GH	Department of Virology and Immunology, University of Helsinki and Helsinki University Hospital, Huslab Finland	Department of Virology, Faculty of Medicine, University of Helsinki, Helsinki, Finland	Teemu Smura et al	https://www.gisaid.org	?	?	2020-07-03
Finland/6May47S11/2020	ncov	EPI_ISL_481714	?	2020-05-06	Europe	Finland	Uusimaa		Europe	Finland	Uusimaa	genome	29744	Human	6	Male	B.1	GH	Department of Virology and Immunology, University of Helsinki and Helsinki University Hospital, Huslab Finland	Department of Virology, Faculty of Medicine, University of Helsinki, Helsinki, Finland	Teemu Smura et al	https://www.gisaid.org	?	?	2020-07-03
Finland/15A99S16/2020	ncov	EPI_ISL_481564	?	2020-04-15	Europe	Finland	Uusimaa		Europe	Finland	Uusimaa	genome	29744	Human	32	Female	B.1	GH	Department of Virology and Immunology, University of Helsinki and Helsinki University Hospital, Huslab Finland	Department of Virology, Faculty of Medicine, University of Helsinki, Helsinki, Finland	Teemu Smura et al	https://www.gisaid.org	?	?	2020-07-03
Sweden/20-50336/2020	ncov	EPI_ISL_475088	?	2020-03-13	Europe	Sweden	Stockholm		Europe	Sweden	Stockholm	genome	29903	Human	66	Female	B.1	GH	Karolinska Universitetslaboratoriet	The Public Health Agency of Sweden	Oskar Karlsson Lindsjo et al	https://www.gisaid.org	?	?	2020-06-23
Sweden/20-52049/2020	ncov	EPI_ISL_510869	?	2020-06-08	Europe	Sweden	Vastra Gotaland		Europe	Sweden	Vastra Gotaland	genome	29903	Human	42	Man	B.1	GH	Klinisk mikrobiologi NAL Trollhattan	The Public Health Agency of Sweden	Oskar Karlsson Lindsjo et al	https://www.gisaid.org	?	?	2020-08-07
Sweden/20-51745/2020	ncov	EPI_ISL_510842	?	2020-05-22	Europe	Sweden	Vastra Gotaland		Europe	Sweden	Vastra Gotaland	genome	29903	Human	83	Man	B.1	GH	Klinisk mikrobiologi NAL Trollhattan	The Public Health Agency of Sweden	Oskar Karlsson Lindsjo et al	https://www.gisaid.org	?	?	2020-08-07
Finland/9A29S10/2020	ncov	EPI_ISL_481731	?	2020-04-09	Europe	Finland	Uusimaa		Europe	Finland	Uusimaa	genome	29744	Human	?	?	B.1	GH	Department of Virology and Immunology, University of Helsinki and Helsinki University Hospital, Huslab Finland	Department of Virology, Faculty of Medicine, University of Helsinki, Helsinki, Finland	Teemu Smura et al	https://www.gisaid.org	?	?	2020-07-03
Finland/4A70S1/2020	ncov	EPI_ISL_481671	?	2020-04-04	Europe	Finland	Uusimaa		Europe	Finland	Uusimaa	genome	29744	Human	87	Female	B.1	GH	Department of Virology and Immunology, University of Helsinki and Helsinki University Hospital, Huslab Finland	Department of Virology, Faculty of Medicine, University of Helsinki, Helsinki, Finland	Teemu Smura et al	https://www.gisaid.org	?	?	2020-07-03
Finland/5A34S4A10/2020	ncov	EPI_ISL_481684	?	2020-04-05	Europe	Finland	Uusimaa		Europe	Finland	Uusimaa	genome	29744	Human	50	Male	B.1	GH	Department of Virology and Immunology, University of Helsinki and Helsinki University Hospital, Huslab Finland	Department of Virology, Faculty of Medicine, University of Helsinki, Helsinki, Finland	Teemu Smura et al	https://www.gisaid.org	?	?	2020-07-03
Finland/28A68S17/2020	ncov	EPI_ISL_481629	?	2020-04-28	Europe	Finland	Uusimaa		Europe	Finland	Uusimaa	genome	29744	Human	52	Male	B.1	GH	Department of Virology and Immunology, University of Helsinki and Helsinki University Hospital, Huslab Finland	Department of Virology, Faculty of Medicine, University of Helsinki, Helsinki, Finland	Teemu Smura et al	https://www.gisaid.org	?	?	2020-07-03
Finland/20A48S5/2020	ncov	EPI_ISL_481599	?	2020-04-20	Europe	Finland	Uusimaa		Europe	Finland	Uusimaa	genome	29744	Human	7	Male	B.1	GH	Department of Virology and Immunology, University of Helsinki and Helsinki University Hospital, Huslab Finland	Department of Virology, Faculty of Medicine, University of Helsinki, Helsinki, Finland	Teemu Smura et al	https://www.gisaid.org	?	?	2020-07-03
Finland/4May56S4/2020	ncov	EPI_ISL_481678	?	2020-05-04	Europe	Finland	Uusimaa		Europe	Finland	Uusimaa	genome	29744	Human	15	Male	B.1	GH	Department of Virology and Immunology, University of Helsinki and Helsinki University Hospital, Huslab Finland	Department of Virology, Faculty of Medicine, University of Helsinki, Helsinki, Finland	Teemu Smura et al	https://www.gisaid.org	?	?	2020-07-03
Finland/14A67S15/2020	ncov	EPI_ISL_481553	?	2020-04-14	Europe	Finland	Uusimaa		Europe	Finland	Uusimaa	genome	29744	Human	52	Male	B.1	GH	Department of Virology and Immunology, University of Helsinki and Helsinki University Hospital, Huslab Finland	Department of Virology, Faculty of Medicine, University of Helsinki, Helsinki, Finland	Teemu Smura et al	https://www.gisaid.org	?	?	2020-07-03
Finland/20A45S5/2020	ncov	EPI_ISL_481598	?	2020-04-20	Europe	Finland	Uusimaa		Europe	Finland	Uusimaa	genome	29744	Human	29	Female	B.1	GH	Department of Virology and Immunology, University of Helsinki and Helsinki University Hospital, Huslab Finland	Department of Virology, Faculty of Medicine, University of Helsinki, Helsinki, Finland	Teemu Smura et al	https://www.gisaid.org	?	?	2020-07-03
Finland/12A55SVIIB/2020	ncov	EPI_ISL_481545	?	2020-04-12	Europe	Finland	Uusimaa		Europe	Finland	Uusimaa	genome	29744	Human	18	Male	B.1	GH	Department of Virology and Immunology, University of Helsinki and Helsinki University Hospital, Huslab Finland	Department of Virology, Faculty of Medicine, University of Helsinki, Helsinki, Finland	Teemu Smura et al	https://www.gisaid.org	?	?	2020-07-03
Finland/2A92SVIIC/2020	ncov	EPI_ISL_481649	?	2020-04-02	Europe	Finland	Uusimaa		Europe	Finland	Uusimaa	genome	29744	Human	29	Male	B.1	GH	Department of Virology and Immunology, University of Helsinki and Helsinki University Hospital, Huslab Finland	Department of Virology, Faculty of Medicine, University of Helsinki, Helsinki, Finland	Teemu Smura et al	https://www.gisaid.org	?	?	2020-07-03
Finland/10A15S14/2020	ncov	EPI_ISL_481516	?	2020-04-10	Europe	Finland	Uusimaa		Europe	Finland	Uusimaa	genome	29744	Human	24	Male	B.1	GH	Department of Virology and Immunology, University of Helsinki and Helsinki University Hospital, Huslab Finland	Department of Virology, Faculty of Medicine, University of Helsinki, Helsinki, Finland	Teemu Smura et al	https://www.gisaid.org	?	?	2020-07-03
Finland/17A76S12/2020	ncov	EPI_ISL_481586	?	2020-04-17	Europe	Finland	Uusimaa		Europe	Finland	Uusimaa	genome	29744	Human	57	Male	B.1	GH	Department of Virology and Immunology, University of Helsinki and Helsinki University Hospital, Huslab Finland	Department of Virology, Faculty of Medicine, University of Helsinki, Helsinki, Finland	Teemu Smura et al	https://www.gisaid.org	?	?	2020-07-03
Finland/20A40S5/2020	ncov	EPI_ISL_481597	?	2020-04-20	Europe	Finland	Uusimaa		Europe	Finland	Uusimaa	genome	29744	Human	34	Male	B.1	GH	Department of Virology and Immunology, University of Helsinki and Helsinki University Hospital, Huslab Finland	Department of Virology, Faculty of Medicine, University of Helsinki, Helsinki, Finland	Teemu Smura et al	https://www.gisaid.org	?	?	2020-07-03
Finland/17A91S12/2020	ncov	EPI_ISL_481591	?	2020-04-17	Europe	Finland	Uusimaa		Europe	Finland	Uusimaa	genome	29744	Human	44	Female	B.1	GH	Department of Virology and Immunology, University of Helsinki and Helsinki University Hospital, Huslab Finland	Department of Virology, Faculty of Medicine, University of Helsinki, Helsinki, Finland	Teemu Smura et al	https://www.gisaid.org	?	?	2020-07-03
Finland/28A76S6/2020	ncov	EPI_ISL_481631	?	2020-04-28	Europe	Finland	Uusimaa		Europe	Finland	Uusimaa	genome	29744	Human	24	Male	B.1	GH	Department of Virology and Immunology, University of Helsinki and Helsinki University Hospital, Huslab Finland	Department of Virology, Faculty of Medicine, University of Helsinki, Helsinki, Finland	Teemu Smura et al	https://www.gisaid.org	?	?	2020-07-03
Sweden/20-06805/2020	ncov	EPI_ISL_445227	?	2020-04-01	Europe	Sweden	Uppsala		Europe	Sweden	Uppsala	genome	29903	Human	25	Female	B.1	GH	Uppsala Narakut Aleris	The Public Health Agency of Sweden	Annika Nilsson et al	https://www.gisaid.org	?	?	2020-05-15
England/NOTT-1126F9/2020	ncov	EPI_ISL_490568	?	2020-04-16	Europe	United Kingdom	England		Europe	United Kingdom	England	genome	29782	Human	?	?	B.1	GH	Lincolnshire Hospitals and DeepSeq Nottingham	COVID-19 Genomics UK (COG-UK) Consortium	Nichola Duckworth et al	https://www.gisaid.org	?	?	2020-07-15
England/NOTT-112C60/2020	ncov	EPI_ISL_493603	?	2020-04-16	Europe	United Kingdom	England		Europe	United Kingdom	England	genome	29782	Human	?	?	B.1	GH	Lincolnshire Hospitals and DeepSeq Nottingham	COVID-19 Genomics UK (COG-UK) Consortium	Nichola Duckworth et al	https://www.gisaid.org	?	?	2020-07-21
England/EXET-135265/2020	ncov	EPI_ISL_457040	?	2020-04-04	Europe	United Kingdom	England		Europe	United Kingdom	England	genome	29782	Human	?	?	B.1	GH	University of Exeter	COVID-19 Genomics UK (COG-UK) Consortium	Ben Temperton et al	https://www.gisaid.org	Preliminary analysis of SARS-CoV-2 importation & establishment of UK transmission lineages	https://virological.org/t/preliminary-analysis-of-sars-cov-2-importation-establishment-of-uk-transmission-lineages/507	2020-06-02
Sweden/20-14087/2020	ncov	EPI_ISL_450826	?	2020-04-27	Europe	Sweden	Uppsala		Europe	Sweden	Uppsala	genome	29903	Human	24	Female	B.1	GH	Uppsala Narakut Aleris	The Public Health Agency of Sweden	Annika Nilsson et al	https://www.gisaid.org	?	?	2020-05-22
Sweden/20-06653/2020	ncov	EPI_ISL_445225	?	2020-03-30	Europe	Sweden	Stockholm		Europe	Sweden	Stockholm	genome	29903	Human	45	Male	B.1	GH	Surbrunns VC	The Public Health Agency of Sweden	Erik Embring et al	https://www.gisaid.org	?	?	2020-05-15
Sweden/20-07042/2020	ncov	EPI_ISL_434665	?	2020-04-04	Europe	Sweden	Uppsala		Europe	Sweden	Uppsala	genome	29903	Human	46	Female	B.1	GH	Uppsala Narakut Aleris	The Public Health Agency of Sweden	Annika Nilsson et al	https://www.gisaid.org	?	?	2020-04-30
Australia/VIC959/2020	ncov	EPI_ISL_430663	?	2020-03-27	Oceania	Australia	Victoria		Oceania	Australia	Victoria	genome	29809	Human	51	Female	B.1	GH	Microbiological Diagnostic Unit Public Health Laboratory	Microbiological Diagnostic Unit Public Health Laboratory	Seemann T. et al	https://www.gisaid.org	Tracking the COVID-19 pandemic in Australia using genomics	https://dx.doi.org/10.1101/2020.05.12.20099929	2020-04-27
Sweden/20-08717/2020	ncov	EPI_ISL_430859	?	2020-04-02	Europe	Sweden	Norrbotten		Europe	Sweden	Norrbotten	genome	29903	Human	79	Male	B.1	GH	Laboratoriemedicin	The Public Health Agency of Sweden	Oskar Karlsson Lindsjo et al	https://www.gisaid.org	?	?	2020-04-28
England/EXET-136D81/2020	ncov	EPI_ISL_471922	?	2020-04-20	Europe	United Kingdom	England		Europe	United Kingdom	England	genome	29782	Human	?	?	B.1	GH	University of Exeter	COVID-19 Genomics UK (COG-UK) Consortium	Ben Temperton et al	https://www.gisaid.org	?	?	2020-06-23
Sweden/20-50293/2020	ncov	EPI_ISL_454901	?	2020-03-10	Europe	Sweden	Stockholm		Europe	Sweden	Stockholm	genome	29903	Human	83	Male	B.1	GH	Karolinska Universitetslaboratoriet	The Public Health Agency of Sweden	Anna-Malin Linde et al	https://www.gisaid.org	?	?	2020-05-29
Sweden/20-14682/2020	ncov	EPI_ISL_475519	?	2020-05-14	Europe	Sweden	Dalarna		Europe	Sweden	Dalarna	genome	29903	Human	54	Male	B.1	GH	Orsa VC	The Public Health Agency of Sweden	Oskar Karlsson Lindsjo et al	https://www.gisaid.org	?	?	2020-06-23
Sweden/20-08905/2020	ncov	EPI_ISL_510812	?	2020-05-24	Europe	Sweden	Stockholm		Europe	Sweden	Stockholm	genome	29903	Human	95	Kvinna	B.1	GH	NA	The Public Health Agency of Sweden	Oskar Karlsson Lindsjo et al	https://www.gisaid.org	?	?	2020-08-07
Sweden/20-08841/2020	ncov	EPI_ISL_475125	?	2020-04-13	Europe	Sweden	Halland		Europe	Sweden	Halland	genome	29903	Human	91	Male	B.1	GH	Halmstad klinisk mikrobiologi	The Public Health Agency of Sweden	Oskar Karlsson Lindsjo et al	https://www.gisaid.org	?	?	2020-06-23
Sweden/20-08682/2020	ncov	EPI_ISL_434641	?	2020-03-25	Europe	Sweden	Norrbotten		Europe	Sweden	Norrbotten	genome	29903	Human	73	Female	B.1	GH	Laboratoriemedicin	The Public Health Agency of Sweden	Oskar Karlsson Lindsjo et al	https://www.gisaid.org	?	?	2020-04-30
Sweden/20-08718/2020	ncov	EPI_ISL_450837	?	2020-04-02	Europe	Sweden	Norrbotten		Europe	Sweden	Norrbotten	genome	29903	Human	56	Male	B.1	GH	Laboratoriemedicin	The Public Health Agency of Sweden	Anna-Malin Linde et al	https://www.gisaid.org	?	?	2020-05-22
Sweden/20-51534/2020	ncov	EPI_ISL_510828	?	2020-05-17	Europe	Sweden	Sormland		Europe	Sweden	Sormland	genome	29903	Human	75	Man	B.1	GH	Unilabs Eskilstuna	The Public Health Agency of Sweden	Oskar Karlsson Lindsjo et al	https://www.gisaid.org	?	?	2020-08-07
Sweden/20-51737/2020	ncov	EPI_ISL_510840	?	2020-05-19	Europe	Sweden	Stockholm		Europe	Sweden	Stockholm	genome	29903	Human	71	Man	B.1	GH	Karolinska Universitetslaboratoriet	The Public Health Agency of Sweden	Oskar Karlsson Lindsjo et al	https://www.gisaid.org	?	?	2020-08-07
Sweden/20-14137/2020	ncov	EPI_ISL_475512	?	2020-04-30	Europe	Sweden	Vastra Gotaland		Europe	Sweden	Vastra Gotaland	genome	29903	Human	45	Female	B.1	GH	Din Klinik	The Public Health Agency of Sweden	Oskar Karlsson Lindsjo et al	https://www.gisaid.org	?	?	2020-06-23
Netherlands/NA_243/2020	ncov	EPI_ISL_422777	?	2020-03-29	Europe	Netherlands	Netherlands		Europe	Netherlands	Netherlands	genome	29775	Human	?	?	B.1	GH	Dutch COVID-19 response team	Erasmus Medical Center	Bas Oude Munnink et al	https://www.gisaid.org	?	?	2020-04-11
Sweden/20-51279/2020	ncov	EPI_ISL_510824	?	2020-05-06	Europe	Sweden	Varmland		Europe	Sweden	Varmland	genome	29903	Human	97	Man	B.1	GH	Klinisk mikrobiologi centralsjukhuset Karlstad	The Public Health Agency of Sweden	Oskar Karlsson Lindsjo et al	https://www.gisaid.org	?	?	2020-08-07
Sweden/20-51736/2020	ncov	EPI_ISL_510839	?	2020-05-19	Europe	Sweden	Stockholm		Europe	Sweden	Stockholm	genome	29903	Human	29	Kvinna	B.1	GH	Karolinska Universitetslaboratoriet	The Public Health Agency of Sweden	Oskar Karlsson Lindsjo et al	https://www.gisaid.org	?	?	2020-08-07
Sweden/20-51636/2020	ncov	EPI_ISL_476136	?	2020-05-22	Europe	Sweden	Stockholm		Europe	Sweden	Stockholm	genome	29903	Human	30	Male	B.1	GH	Surbrunns VC	The Public Health Agency of Sweden	Oskar Karlsson Lindsjo et al	https://www.gisaid.org	?	?	2020-06-25
Denmark/ALAB-SSI479/2020	ncov	EPI_ISL_429558	?	2020-03-25	Europe	Denmark	Denmark		Europe	Denmark	Denmark	genome	29782	Human	?	?	B.1	GH	Department of Virus and Microbiological Special Diagnostics, Statens Serum Institut, Copenhagen, Denmark, Artillerivej 5, 2300 Copenahgen S	Albertsen lab, Department of Chemistry and Bioscience, Aalborg University, Denmark	Rasmus Kirkegaard et al	https://www.gisaid.org	?	?	2020-04-23
SaudiArabia/KAIMRC09/2020	ncov	EPI_ISL_507015	?	2020-03-14	Asia	Saudi Arabia	Saudi Arabia		Asia	Saudi Arabia	Saudi Arabia	genome	29804	Human	?	?	B.1	GH	unknown	Infectious Diseases Research, King Abdullah International Medical Research Center (KAIMRC)	Alghoribi et al	https://www.gisaid.org	?	?	2020-08-03
Sweden/KI-CTMR-V300056977-1H/2020	ncov	EPI_ISL_444488	?	2020-03	Europe	Sweden	Stockholm		Europe	Sweden	Stockholm	genome	29860	Human	?	?	B.1	GH	Karolinska Universitetslaboratoriet	CTMR, Karolinska Institutet, Stockholm, Sweden	Yue Hu et al	https://www.gisaid.org	?	?	2020-05-13
Sweden/20-08387/2020	ncov	EPI_ISL_475099	?	2020-03-23	Europe	Sweden	Sormland		Europe	Sweden	Sormland	genome	29903	Human	77	Female	B.1	GH	Skovde/Unilabs	The Public Health Agency of Sweden	Oskar Karlsson Lindsjo et al	https://www.gisaid.org	?	?	2020-06-23
England/LOND-124D381/2020	ncov	EPI_ISL_507090	?	2020-03-24	Europe	United Kingdom	England		Europe	United Kingdom	England	genome	29832	Human	?	?	B.1	GH	University College London Hospital	COVID-19 Genomics UK (COG-UK) Consortium	Judith Heaney et al	https://www.gisaid.org	?	?	2020-08-03
Sweden/20-50615/2020	ncov	EPI_ISL_475151	?	2020-04-02	Europe	Sweden	Uppsala		Europe	Sweden	Uppsala	genome	29903	Human	65	Male	B.1	GH	Uppsala klinisk mikrobiologi	The Public Health Agency of Sweden	Oskar Karlsson Lindsjo et al	https://www.gisaid.org	?	?	2020-06-23
Sweden/20-07856/2020	ncov	EPI_ISL_452237	?	2020-04-23	Europe	Sweden	Stockholm		Europe	Sweden	Stockholm	genome	29903	Human	49	Male	B.1	GH	Huddinge VC	The Public Health Agency of Sweden	Anders Johansson et al	https://www.gisaid.org	?	?	2020-05-27
England/LOND-124C58C/2020	ncov	EPI_ISL_492890	?	2020-03-29	Europe	United Kingdom	England		Europe	United Kingdom	England	genome	29782	Human	?	?	B.1	GH	Royal Free Hospital / Health Services Laboratories	Wellcome Sanger Institute for the COVID-19 Genomics UK Consortium	Tanzina Haque et al	https://www.gisaid.org	?	?	2020-07-20
Sweden/20-50505/2020	ncov	EPI_ISL_475110	?	2020-03-29	Europe	Sweden	Gavleborgs Lan		Europe	Sweden	Gavleborgs Lan	genome	29903	Human	50	Male	B.1	GH	Gavle klinisk mikrobiologi	The Public Health Agency of Sweden	Oskar Karlsson Lindsjo et al	https://www.gisaid.org	?	?	2020-06-23
England/LOND-124C434/2020	ncov	EPI_ISL_492887	?	2020-04-10	Europe	United Kingdom	England		Europe	United Kingdom	England	genome	29782	Human	?	?	B.1	GH	Royal Free Hospital / Health Services Laboratories	Wellcome Sanger Institute for the COVID-19 Genomics UK Consortium	Tanzina Haque et al	https://www.gisaid.org	?	?	2020-07-20
England/20124003702/2020	ncov	EPI_ISL_418690	?	2020-03-17	Europe	United Kingdom	England		Europe	United Kingdom	England	genome	29812	Human	58	Male	B.1	GH	Respiratory Virus Unit, Microbiology Services Colindale, Public Health England	Respiratory Virus Unit, Microbiology Services Colindale, Public Health England	Monica Galiano et al	https://www.gisaid.org	Preliminary analysis of SARS-CoV-2 importation & establishment of UK transmission lineages	https://virological.org/t/preliminary-analysis-of-sars-cov-2-importation-establishment-of-uk-transmission-lineages/507	2020-03-30
Sweden/20-08352/2020	ncov	EPI_ISL_450835	?	2020-03-19	Europe	Sweden	Sormland		Europe	Sweden	Sormland	genome	29903	Human	49	Male	B.1	GH	Unilabs Skovde	The Public Health Agency of Sweden	Tobias Kollberg et al	https://www.gisaid.org	?	?	2020-05-22
Scotland/EDB3077/2020	ncov	EPI_ISL_488888	?	2020-04-04	Europe	United Kingdom	Scotland		Europe	United Kingdom	Scotland	genome	29782	Human	?	?	B.1	GH	Virology Department, Royal Infirmary of Edinburgh, NHS Lothian / School of Biological Sciences, University of Edinburgh	Wellcome Sanger Institute for the COVID-19 Genomics UK Consortium	McHugh M et al	https://www.gisaid.org	?	?	2020-07-14
England/NOTT-10E283/2020	ncov	EPI_ISL_425519	?	2020-03-20	Europe	United Kingdom	England		Europe	United Kingdom	England	genome	29782	Human	79	Male	B.1	GH	Queens Medical Centre, Clinical Microbiology Department / DeepSeq Nottingham	COVID-19 Genomics UK (COG-UK) Consortium	Gemma Clark et al	https://www.gisaid.org	Preliminary analysis of SARS-CoV-2 importation & establishment of UK transmission lineages	https://virological.org/t/preliminary-analysis-of-sars-cov-2-importation-establishment-of-uk-transmission-lineages/507	2020-04-14
England/LOND-D6522/2020	ncov	EPI_ISL_487607	?	2020-04-22	Europe	United Kingdom	England		Europe	United Kingdom	England	genome	29782	Human	?	?	B.1	GH	University College London, Great Ormond Street Hospital for Children NHS Foundation Trust, Imperial College Healthcare NHS Trust	Wellcome Sanger Institute for the COVID-19 Genomics UK Consortium	Sergi Castellano et al	https://www.gisaid.org	?	?	2020-07-14
Wales/PHWC-2458F/2020	ncov	EPI_ISL_419428	?	2020-03-17	Europe	United Kingdom	Wales		Europe	United Kingdom	Wales	genome	29840	Human	18	Male	B.1	GH	Wales Specialist Virology Centre	Public Health Wales Microbiology Cardiff	Catherine Moore et al	https://www.gisaid.org	Preliminary analysis of SARS-CoV-2 importation & establishment of UK transmission lineages	https://virological.org/t/preliminary-analysis-of-sars-cov-2-importation-establishment-of-uk-transmission-lineages/507	2020-04-02
Sweden/KI-CTMR-V300057201-8E/2020	ncov	EPI_ISL_444489	?	2020-03	Europe	Sweden	Stockholm		Europe	Sweden	Stockholm	genome	29918	Human	?	?	B.1	GH	Karolinska Universitetslaboratoriet	CTMR, Karolinska Institutet, Stockholm, Sweden	Yue Hu et al	https://www.gisaid.org	?	?	2020-05-13
Sweden/20-50294/2020	ncov	EPI_ISL_454902	?	2020-03-11	Europe	Sweden	Stockholm		Europe	Sweden	Stockholm	genome	29903	Human	96	Female	B.1	GH	Karolinska Universitetslaboratoriet	The Public Health Agency of Sweden	Anna-Malin Linde et al	https://www.gisaid.org	?	?	2020-05-29
Sweden/20-07768/2020	ncov	EPI_ISL_450818	?	2020-04-23	Europe	Sweden	Jonkoping		Europe	Sweden	Jonkoping	genome	29903	Human	86	Male	B.1	GH	Aneby VC	The Public Health Agency of Sweden	Ken Granath et al	https://www.gisaid.org	?	?	2020-05-22
Iceland/565/2020	ncov	EPI_ISL_424585	?	2020-03-28	Europe	Iceland	Reykjavik		Europe	United Kingdom	United Kingdom	genome	29836	Human	53	Male	B.1	GH	The National University Hospital of Iceland	deCODE genetics	Daniel F Gudbjartsson et al	https://www.gisaid.org	Spread of SARS-CoV-2 in the Icelandic Population	https://dx.doi.org/10.1056/NEJMoa2006100	2020-04-13
USA/MN-MDH-1287/2020	ncov	EPI_ISL_483008	?	2020-03-23	North America	USA	Minnesota		North America	USA	Minnesota	genome	29819	Human	?	Unknown	B.1	GH	Minnesota Department of Health, Public Health Laboratory	Minnesota Department of Health, Public Health Laboratory	Matt Plumb et al	https://www.gisaid.org	?	?	2020-07-06
Iceland/378/2020	ncov	EPI_ISL_424402	?	2020-03-19	Europe	Iceland	Reykjavik		Europe	United Kingdom	United Kingdom	genome	29836	Human	49	Female	B.1	GH	The National University Hospital of Iceland	deCODE genetics	Daniel F Gudbjartsson et al	https://www.gisaid.org	Spread of SARS-CoV-2 in the Icelandic Population	https://dx.doi.org/10.1056/NEJMoa2006100	2020-04-13
Sweden/20-08546/2020	ncov	EPI_ISL_475108	?	2020-03-28	Europe	Sweden	Sormland		Europe	Sweden	Sormland	genome	29903	Human	68	Male	B.1	GH	Skovde/Unilabs	The Public Health Agency of Sweden	Oskar Karlsson Lindsjo et al	https://www.gisaid.org	?	?	2020-06-23
Sweden/20-07452/2020	ncov	EPI_ISL_445233	?	2020-04-16	Europe	Sweden	Ostergotland		Europe	Sweden	Ostergotland	genome	29903	Human	62	Female	B.1	GH	Vardcentralen Brinken	The Public Health Agency of Sweden	Agnes Wigh et al	https://www.gisaid.org	?	?	2020-05-15
Sweden/20-08179/2020	ncov	EPI_ISL_455845	?	2020-03-08	Europe	Sweden	Sormland		Europe	Sweden	Sormland	genome	29903	Human	28	Female	B.1	GH	Skovde/Unilabs	The Public Health Agency of Sweden	Anna-Malin Linde et al	https://www.gisaid.org	?	?	2020-06-01
Sweden/20-50341/2020	ncov	EPI_ISL_475090	?	2020-03-13	Europe	Sweden	Stockholm		Europe	Sweden	Stockholm	genome	29903	Human	83	Male	B.1	GH	Karolinska Universitetslaboratoriet	The Public Health Agency of Sweden	Oskar Karlsson Lindsjo et al	https://www.gisaid.org	?	?	2020-06-23
Sweden/20-08320/2020	ncov	EPI_ISL_429126	?	2020-03-21	Europe	Sweden	Sormland		Europe	Sweden	Sormland	genome	29903	Human	45	Male	B.1	GH	Unilabs Skovde	The Public Health Agency of Sweden	Tobias Kollberg et al	https://www.gisaid.org	?	?	2020-04-23
Sweden/20-50315/2020	ncov	EPI_ISL_429161	?	2020-03-12	Europe	Sweden	Stockholm		Europe	Sweden	Stockholm	genome	29903	Human	67	Male	B.1	GH	The Public Health Agency of Sweden	The Public Health Agency of Sweden	Olov Svartstrom et al	https://www.gisaid.org	?	?	2020-04-23
Iceland/578/2020	ncov	EPI_ISL_424598	?	2020-03-27	Europe	Iceland	Reykjavik		Europe	United Kingdom	United Kingdom	genome	29836	Human	51	Male	B.1	GH	The National University Hospital of Iceland	deCODE genetics	Daniel F Gudbjartsson et al	https://www.gisaid.org	Spread of SARS-CoV-2 in the Icelandic Population	https://dx.doi.org/10.1056/NEJMoa2006100	2020-04-13
Netherlands/NA_161/2020	ncov	EPI_ISL_422696	?	2020-03-21	Europe	Netherlands	Netherlands		Europe	Netherlands	Netherlands	genome	29775	Human	?	?	B.1	GH	Dutch COVID-19 response team	Erasmus Medical Center	Bas Oude Munnink et al	https://www.gisaid.org	?	?	2020-04-11
BosniaandHerzegovina/ChVir7370/2020	ncov	EPI_ISL_462471	?	2020-03-28	Europe	Bosnia and Herzegovina	Ilijas		Europe	Bosnia and Herzegovina	Ilijas	genome	29863	Human	?	?	B.1	GH	Clinical Center, University of Sarajevo	Charite Universitatsmedizin Berlin, Institute of Virology	Victor M Corman et al	https://www.gisaid.org	?	?	2020-06-08
Sweden/20-08358/2020	ncov	EPI_ISL_475102	?	2020-03-24	Europe	Sweden	Vastmanland		Europe	Sweden	Vastmanland	genome	29903	Human	62	Male	B.1	GH	Klinisk Mikrobiologi	The Public Health Agency of Sweden	Oskar Karlsson Lindsjo et al	https://www.gisaid.org	?	?	2020-06-23
Sweden/20-50435/2020	ncov	EPI_ISL_475139	?	2020-03-18	Europe	Sweden	Varmland		Europe	Sweden	Varmland	genome	29903	Human	49	Female	B.1	GH	Orebro klinisk mikrobiologi	The Public Health Agency of Sweden	Oskar Karlsson Lindsjo et al	https://www.gisaid.org	?	?	2020-06-23
Denmark/ALAB-SSI-745/2020	ncov	EPI_ISL_437667	?	2020-03-27	Europe	Denmark	Denmark		Europe	Denmark	Denmark	genome	29782	Human	?	?	B.1	GH	Department of Virus and Microbiological Special Diagnostics, Statens Serum Institut, Copenhagen, Denmark, Artillerivej 5, 2300 Copenahgen S	Albertsen lab, Department of Chemistry and Bioscience, Aalborg University, Denmark	Rasmus Kirkegaard et al	https://www.gisaid.org	?	?	2020-05-11
England/NOTT-10E2ED/2020	ncov	EPI_ISL_425525	?	2020-03-21	Europe	United Kingdom	England		Europe	United Kingdom	England	genome	29782	Human	79	Male	B.1	GH	Queens Medical Centre, Clinical Microbiology Department / DeepSeq Nottingham	COVID-19 Genomics UK (COG-UK) Consortium	Gemma Clark et al	https://www.gisaid.org	Preliminary analysis of SARS-CoV-2 importation & establishment of UK transmission lineages	https://virological.org/t/preliminary-analysis-of-sars-cov-2-importation-establishment-of-uk-transmission-lineages/507	2020-04-14
Sweden/20-50357/2020	ncov	EPI_ISL_429162	?	2020-03-15	Europe	Sweden	Stockholm		Europe	Sweden	Stockholm	genome	29903	Human	36	Male	B.1	GH	The Public Health Agency of Sweden	The Public Health Agency of Sweden	Olov Svartstrom et al	https://www.gisaid.org	?	?	2020-04-23
England/LOND-125FAC3/2020	ncov	EPI_ISL_516874	?	2020-04-06	Europe	United Kingdom	England		Europe	United Kingdom	England	genome	29782	Human	?	?	B.1	GH	North West London Pathology, Imperial College Healthcare NHS Trust	Wellcome Sanger Institute for the COVID-19 Genomics UK Consortium	Ling Li et al	https://www.gisaid.org	?	?	2020-08-24
Sweden/20-07390/2020	ncov	EPI_ISL_434669	?	2020-04-15	Europe	Sweden	Vastmanland		Europe	Sweden	Vastmanland	genome	29903	Human	46	Female	B.1	GH	Lakargruppen	The Public Health Agency of Sweden	Boris Klanger et al	https://www.gisaid.org	?	?	2020-04-30
USA/MN-MDH-78/2020	ncov	EPI_ISL_460065	?	2020-03-17	North America	USA	Minnesota		North America	USA	Minnesota	genome	29826	Human	?	?	B.1	GH	Minnesota Department of Health, Public Health Laboratory	Minnesota Department of Health, Public Health Laboratory	Matt Plumb et al	https://www.gisaid.org	?	?	2020-06-05
Sweden/20-50342/2020	ncov	EPI_ISL_475091	?	2020-03-13	Europe	Sweden	Stockholm		Europe	Sweden	Stockholm	genome	29903	Human	70	Male	B.1	GH	Karolinska Universitetslaboratoriet	The Public Health Agency of Sweden	Oskar Karlsson Lindsjo et al	https://www.gisaid.org	?	?	2020-06-23
Sweden/20-50595/2020	ncov	EPI_ISL_475119	?	2020-04-02	Europe	Sweden	Uppsala		Europe	Sweden	Uppsala	genome	29903	Human	61	Male	B.1	GH	Uppsala klinisk mikrobiologi	The Public Health Agency of Sweden	Oskar Karlsson Lindsjo et al	https://www.gisaid.org	?	?	2020-06-23
Sweden/20-50327/2020	ncov	EPI_ISL_475086	?	2020-03-13	Europe	Sweden	Stockholm		Europe	Sweden	Stockholm	genome	29903	Human	60	Male	B.1	GH	Karolinska Universitetslaboratoriet	The Public Health Agency of Sweden	Oskar Karlsson Lindsjo et al	https://www.gisaid.org	?	?	2020-06-23
Sweden/20-08361/2020	ncov	EPI_ISL_475104	?	2020-03-24	Europe	Sweden	Vastmanland		Europe	Sweden	Vastmanland	genome	29903	Human	36	Male	B.1	GH	Klinisk Mikrobiologi	The Public Health Agency of Sweden	Oskar Karlsson Lindsjo et al	https://www.gisaid.org	?	?	2020-06-23
Sweden/20-08686/2020	ncov	EPI_ISL_434642	?	2020-03-27	Europe	Sweden	Norrbotten		Europe	Sweden	Norrbotten	genome	29903	Human	72	Male	B.1	GH	Laboratoriemedicin	The Public Health Agency of Sweden	Oskar Karlsson Lindsjo et al	https://www.gisaid.org	?	?	2020-04-30
USA/MN-MDH-300/2020	ncov	EPI_ISL_450767	?	2020-03-30	North America	USA	Minnesota		North America	USA	Minnesota	genome	29841	Human	?	?	B.1	GH	Minnesota Department of Health, Public Health Laboratory	Minnesota Department of Health, Public Health Laboratory	Matt Plumb et al	https://www.gisaid.org	?	?	2020-05-22
Sweden/20-50600/2020	ncov	EPI_ISL_475149	?	2020-04-02	Europe	Sweden	Stockholm		Europe	Sweden	Stockholm	genome	29903	Human	96	Male	B.1	GH	Karolinska Universitetslaboratoriet	The Public Health Agency of Sweden	Oskar Karlsson Lindsjo et al	https://www.gisaid.org	?	?	2020-06-23
Sweden/20-50335/2020	ncov	EPI_ISL_475087	?	2020-03-13	Europe	Sweden	Stockholm		Europe	Sweden	Stockholm	genome	29903	Human	85	Female	B.1	GH	Karolinska Universitetslaboratoriet	The Public Health Agency of Sweden	Oskar Karlsson Lindsjo et al	https://www.gisaid.org	?	?	2020-06-23
England/BRIS-1853B6C/2020	ncov	EPI_ISL_492246	?	2020-04-26	Europe	United Kingdom	England		Europe	United Kingdom	England	genome	29782	Human	?	?	B.1	GH	PHE South West Regional Laboratory, National Infection Service	Wellcome Sanger Institute for the COVID-19 Genomics UK Consortium	Stephanie Hutchings et al	https://www.gisaid.org	?	?	2020-07-20
England/BRIS-1265C8/2020	ncov	EPI_ISL_459080	?	2020-04-11	Europe	United Kingdom	England		Europe	United Kingdom	England	genome	29782	Human	?	?	B.1	GH	PHE South West Regional Laboratory, National Infection Service	Wellcome Sanger Institute for the COVID-19 Genomics UK Consortium	Stephanie Hutchings et al	https://www.gisaid.org	?	?	2020-06-04
England/BRIS-129ECA/2020	ncov	EPI_ISL_458468	?	2020-04-16	Europe	United Kingdom	England		Europe	United Kingdom	England	genome	29782	Human	?	?	B.1	GH	PHE South West Regional Laboratory, National Infection Service	Wellcome Sanger Institute for the COVID-19 Genomics UK Consortium	Stephanie Hutchings et al	https://www.gisaid.org	?	?	2020-06-04
England/BRIS-12EBA0/2020	ncov	EPI_ISL_488406	?	2020-04-25	Europe	United Kingdom	England		Europe	United Kingdom	England	genome	29782	Human	?	?	B.1	GH	PHE South West Regional Laboratory, National Infection Service	Wellcome Sanger Institute for the COVID-19 Genomics UK Consortium	Stephanie Hutchings et al	https://www.gisaid.org	?	?	2020-07-14
Finland/3A56S9/2020	ncov	EPI_ISL_481668	?	2020-04-03	Europe	Finland	Uusimaa		Europe	Finland	Uusimaa	genome	29744	Human	56	Female	B.1	GH	Department of Virology and Immunology, University of Helsinki and Helsinki University Hospital, Huslab Finland	Department of Virology, Faculty of Medicine, University of Helsinki, Helsinki, Finland	Teemu Smura et al	https://www.gisaid.org	?	?	2020-07-03
Sweden/20-07833/2020	ncov	EPI_ISL_450819	?	2020-04-24	Europe	Sweden	Vastra Gotaland		Europe	Sweden	Vastra Gotaland	genome	29903	Human	68	Female	B.1	GH	Hovas Askim Familjelakare och BVC	The Public Health Agency of Sweden	Anna Wendel et al	https://www.gisaid.org	?	?	2020-05-22
Sweden/20-07653/2020	ncov	EPI_ISL_445237	?	2020-04-21	Europe	Sweden	Vastra Gotaland		Europe	Sweden	Vastra Gotaland	genome	29903	Human	33	Female	B.1	GH	Narhalsan Molnlycke, Barn och ungdomsmedicin	The Public Health Agency of Sweden	Mats Reimer et al	https://www.gisaid.org	?	?	2020-05-15
Sweden/20-07847/2020	ncov	EPI_ISL_450820	?	2020-04-24	Europe	Sweden	Vastra Gotaland		Europe	Sweden	Vastra Gotaland	genome	29903	Human	52	Male	B.1	GH	Narhalsan Molnlycke, Barn och ungdomsmedicin	The Public Health Agency of Sweden	Mats Reimer et al	https://www.gisaid.org	?	?	2020-05-22
Sweden/20-07439/2020	ncov	EPI_ISL_434670	?	2020-04-17	Europe	Sweden	Vastra Gotaland		Europe	Sweden	Vastra Gotaland	genome	29903	Human	51	Female	B.1	GH	Narhalsan Molnlycke, Barn och ungdomsmedicin	The Public Health Agency of Sweden	Mats Reimer et al	https://www.gisaid.org	?	?	2020-04-30
England/OXON-B2410/2020	ncov	EPI_ISL_479143	?	2020-04-19	Europe	United Kingdom	England		Europe	United Kingdom	England	genome	29853	Human	?	?	B.1	GH	Oxford Viromics, NDM, University of Oxford	Oxford University Hospitals	Basingstoke and North Hampshire Hospital	COVID-19 Genomics UK (COG-UK) Consortium	Tanya Golubchik et al	https://www.gisaid.org	?	?	2020-06-30
England/OXON-B1B67/2020	ncov	EPI_ISL_479076	?	2020-05-03	Europe	United Kingdom	England		Europe	United Kingdom	England	genome	29901	Human	?	?	B.1	GH	Oxford Viromics, NDM, University of Oxford	Oxford University Hospitals	Basingstoke and North Hampshire Hospital	COVID-19 Genomics UK (COG-UK) Consortium	Tanya Golubchik et al	https://www.gisaid.org	?	?	2020-06-30
England/CAMB-7B2A0/2020	ncov	EPI_ISL_433936	?	2020-04-10	Europe	United Kingdom	England		Europe	United Kingdom	England	genome	29782	Human	?	?	B.1	GH	Department of Pathology, University of Cambridge	COVID-19 Genomics UK (COG-UK) Consortium	Luke W Meredith et al	https://www.gisaid.org	Rapid implementation of SARS-CoV-2 sequencing to investigate cases of health-care associated COVID-19: a prospective genomic surveillance study	https://dx.doi.org/10.1016/S1473-3099(20)30562-4	2020-04-29
Sweden/20-08765/2020	ncov	EPI_ISL_475117	?	2020-04-01	Europe	Sweden	Halland		Europe	Sweden	Halland	genome	29903	Human	38	Female	B.1	GH	Halmstad klinisk mikrobiologi	The Public Health Agency of Sweden	Oskar Karlsson Lindsjo et al	https://www.gisaid.org	?	?	2020-06-23
Sweden/20-50860/2020	ncov	EPI_ISL_475159	?	2020-04-19	Europe	Sweden	Halland		Europe	Sweden	Halland	genome	29903	Human	78	Male	B.1	GH	Halmstad klinisk mikrobiologi	The Public Health Agency of Sweden	Oskar Karlsson Lindsjo et al	https://www.gisaid.org	?	?	2020-06-23
Sweden/20-08832/2020	ncov	EPI_ISL_475123	?	2020-04-08	Europe	Sweden	Halland		Europe	Sweden	Halland	genome	29903	Human	39	Female	B.1	GH	Halmstad klinisk mikrobiologi	The Public Health Agency of Sweden	Oskar Karlsson Lindsjo et al	https://www.gisaid.org	?	?	2020-06-23
Sweden/20-08461/2020	ncov	EPI_ISL_475100	?	2020-03-24	Europe	Sweden	Halland		Europe	Sweden	Halland	genome	29903	Human	97	Male	B.1	GH	Halmstad klinisk mikrobiologi	The Public Health Agency of Sweden	Oskar Karlsson Lindsjo et al	https://www.gisaid.org	?	?	2020-06-23
Sweden/20-08804/2020	ncov	EPI_ISL_475121	?	2020-04-05	Europe	Sweden	Halland		Europe	Sweden	Halland	genome	29903	Human	50	Female	B.1	GH	Halmstad klinisk mikrobiologi	The Public Health Agency of Sweden	Oskar Karlsson Lindsjo et al	https://www.gisaid.org	?	?	2020-06-23
Sweden/20-08801/2020	ncov	EPI_ISL_475120	?	2020-04-04	Europe	Sweden	Halland		Europe	Sweden	Halland	genome	29903	Human	22	Female	B.1	GH	Halmstad klinisk mikrobiologi	The Public Health Agency of Sweden	Oskar Karlsson Lindsjo et al	https://www.gisaid.org	?	?	2020-06-23
Sweden/20-08498/2020	ncov	EPI_ISL_475105	?	2020-03-25	Europe	Sweden	Sormland		Europe	Sweden	Sormland	genome	29903	Human	77	Female	B.1	GH	Skovde/Unilabs	The Public Health Agency of Sweden	Oskar Karlsson Lindsjo et al	https://www.gisaid.org	?	?	2020-06-23
Sweden/20-06908/2020	ncov	EPI_ISL_434659	?	2020-04-06	Europe	Sweden	Uppsala		Europe	Sweden	Uppsala	genome	29903	Human	?	?	B.1	GH	Knivsta VC	The Public Health Agency of Sweden	Johanna Carlson et al	https://www.gisaid.org	?	?	2020-04-30
Sweden/20-51753/2020	ncov	EPI_ISL_475527	?	2020-05-27	Europe	Sweden	Uppsala		Europe	Sweden	Uppsala	genome	29903	Human	49	Male	B.1	GH	Uppsala Narakut Aleris	The Public Health Agency of Sweden	Oskar Karlsson Lindsjo et al	https://www.gisaid.org	?	?	2020-06-23
Sweden/20-08902/2020	ncov	EPI_ISL_510810	?	2020-05-23	Europe	Sweden	Stockholm		Europe	Sweden	Stockholm	genome	29903	Human	52	Kvinna	B.1	GH	NA	The Public Health Agency of Sweden	Oskar Karlsson Lindsjo et al	https://www.gisaid.org	?	?	2020-08-07
Finland/4A9S1/2020	ncov	EPI_ISL_481673	?	2020-04-04	Europe	Finland	Uusimaa		Europe	Finland	Uusimaa	genome	29744	Human	44	Female	B.1	GH	Department of Virology and Immunology, University of Helsinki and Helsinki University Hospital, Huslab Finland	Department of Virology, Faculty of Medicine, University of Helsinki, Helsinki, Finland	Teemu Smura et al	https://www.gisaid.org	?	?	2020-07-03
Finland/2A72SVIIIA/2020	ncov	EPI_ISL_481653	?	2020-04-02	Europe	Finland	Uusimaa		Europe	Finland	Uusimaa	genome	29744	Human	92	Female	B.1	GH	Department of Virology and Immunology, University of Helsinki and Helsinki University Hospital, Huslab Finland	Department of Virology, Faculty of Medicine, University of Helsinki, Helsinki, Finland	Teemu Smura et al	https://www.gisaid.org	?	?	2020-07-03
Sweden/20-08359/2020	ncov	EPI_ISL_475103	?	2020-03-24	Europe	Sweden	Vastmanland		Europe	Sweden	Vastmanland	genome	29903	Human	46	Male	B.1	GH	Klinisk Mikrobiologi	The Public Health Agency of Sweden	Oskar Karlsson Lindsjo et al	https://www.gisaid.org	?	?	2020-06-23
USA/WA-UW291/2020	ncov	EPI_ISL_418076	?	2020-03-15	North America	USA	Washington		North America	USA	Washington	genome	29839	Human	?	?	B.1	GH	UW Virology Lab	UW Virology Lab	Pavitra Roychoudhury et al	https://www.gisaid.org	?	?	2020-03-28
England/BRIS-124050/2020	ncov	EPI_ISL_492766	?	2020-04-08	Europe	United Kingdom	England		Europe	United Kingdom	England	genome	29782	Human	?	?	B.1	GH	PHE South West Regional Laboratory, National Infection Service	Wellcome Sanger Institute for the COVID-19 Genomics UK Consortium	Stephanie Hutchings et al	https://www.gisaid.org	?	?	2020-07-20
England/BRIS-126CF0/2020	ncov	EPI_ISL_458941	?	2020-04-08	Europe	United Kingdom	England		Europe	United Kingdom	England	genome	29782	Human	?	?	B.1	GH	PHE South West Regional Laboratory, National Infection Service	Wellcome Sanger Institute for the COVID-19 Genomics UK Consortium	Stephanie Hutchings et al	https://www.gisaid.org	?	?	2020-06-04
England/BRIS-1301D6/2020	ncov	EPI_ISL_492510	?	2020-04-11	Europe	United Kingdom	England		Europe	United Kingdom	England	genome	29782	Human	?	?	B.1	GH	PHE South West Regional Laboratory, National Infection Service	Wellcome Sanger Institute for the COVID-19 Genomics UK Consortium	Stephanie Hutchings et al	https://www.gisaid.org	?	?	2020-07-20
Finland/10A30S10/2020	ncov	EPI_ISL_481523	?	2020-04-10	Europe	Finland	Uusimaa		Europe	Finland	Uusimaa	genome	29744	Human	65	Male	B.1	GH	Department of Virology and Immunology, University of Helsinki and Helsinki University Hospital, Huslab Finland	Department of Virology, Faculty of Medicine, University of Helsinki, Helsinki, Finland	Teemu Smura et al	https://www.gisaid.org	?	?	2020-07-03
Sweden/20-07156/2020	ncov	EPI_ISL_452234	?	2020-04-01	Europe	Sweden	Vastra Gotaland		Europe	Sweden	Vastra Gotaland	genome	29894	Human	31	Male	B.1	GH	Din Klinik	The Public Health Agency of Sweden	Helene Warnborg et al	https://www.gisaid.org	?	?	2020-05-27
Finland/29M18S2/2020	ncov	EPI_ISL_481643	?	2020-03-29	Europe	Finland	Uusimaa		Europe	Finland	Uusimaa	genome	29744	Human	14	?	B.1	GH	Department of Virology and Immunology, University of Helsinki and Helsinki University Hospital, Huslab Finland	Department of Virology, Faculty of Medicine, University of Helsinki, Helsinki, Finland	Teemu Smura et al	https://www.gisaid.org	?	?	2020-07-03
England/LOND-124C407/2020	ncov	EPI_ISL_492852	?	2020-03-31	Europe	United Kingdom	England		Europe	United Kingdom	England	genome	29782	Human	?	?	B.1	GH	Royal Free Hospital / Health Services Laboratories	Wellcome Sanger Institute for the COVID-19 Genomics UK Consortium	Tanzina Haque et al	https://www.gisaid.org	?	?	2020-07-20
Finland/5A55S2/2020	ncov	EPI_ISL_481689	?	2020-04-05	Europe	Finland	Uusimaa		Europe	Finland	Uusimaa	genome	29744	Human	?	?	B.1	GH	Department of Virology and Immunology, University of Helsinki and Helsinki University Hospital, Huslab Finland	Department of Virology, Faculty of Medicine, University of Helsinki, Helsinki, Finland	Teemu Smura et al	https://www.gisaid.org	?	?	2020-07-03
Finland/20A49S7/2020	ncov	EPI_ISL_481600	?	2020-04-20	Europe	Finland	Uusimaa		Europe	Finland	Uusimaa	genome	29744	Human	94	Female	B.1	GH	Department of Virology and Immunology, University of Helsinki and Helsinki University Hospital, Huslab Finland	Department of Virology, Faculty of Medicine, University of Helsinki, Helsinki, Finland	Teemu Smura et al	https://www.gisaid.org	?	?	2020-07-03
Finland/20A69S7/2020	ncov	EPI_ISL_481603	?	2020-04-20	Europe	Finland	Uusimaa		Europe	Finland	Uusimaa	genome	29744	Human	90	Female	B.1	GH	Department of Virology and Immunology, University of Helsinki and Helsinki University Hospital, Huslab Finland	Department of Virology, Faculty of Medicine, University of Helsinki, Helsinki, Finland	Teemu Smura et al	https://www.gisaid.org	?	?	2020-07-03
Finland/20A57S7/2020	ncov	EPI_ISL_481602	?	2020-04-20	Europe	Finland	Uusimaa		Europe	Finland	Uusimaa	genome	29744	Human	96	Female	B.1	GH	Department of Virology and Immunology, University of Helsinki and Helsinki University Hospital, Huslab Finland	Department of Virology, Faculty of Medicine, University of Helsinki, Helsinki, Finland	Teemu Smura et al	https://www.gisaid.org	?	?	2020-07-03
Finland/20A51S7/2020	ncov	EPI_ISL_481601	?	2020-04-20	Europe	Finland	Uusimaa		Europe	Finland	Uusimaa	genome	29744	Human	92	Female	B.1	GH	Department of Virology and Immunology, University of Helsinki and Helsinki University Hospital, Huslab Finland	Department of Virology, Faculty of Medicine, University of Helsinki, Helsinki, Finland	Teemu Smura et al	https://www.gisaid.org	?	?	2020-07-03
Sweden/20-52071/2020	ncov	EPI_ISL_510871	?	2020-06-15	Europe	Sweden	Ostergotland		Europe	Sweden	Ostergotland	genome	29903	Human	59	Man	B.1	GH	Klinsisk mikrobiologi Linkoping	The Public Health Agency of Sweden	Oskar Karlsson Lindsjo et al	https://www.gisaid.org	?	?	2020-08-07
Sweden/20-52073/2020	ncov	EPI_ISL_510872	?	2020-06-15	Europe	Sweden	Ostergotland		Europe	Sweden	Ostergotland	genome	29903	Human	19	Kvinna	B.1	GH	Klinsisk mikrobiologi Linkoping	The Public Health Agency of Sweden	Oskar Karlsson Lindsjo et al	https://www.gisaid.org	?	?	2020-08-07
Sweden/20-52078/2020	ncov	EPI_ISL_510875	?	2020-06-15	Europe	Sweden	Ostergotland		Europe	Sweden	Ostergotland	genome	29903	Human	19	Man	B.1	GH	Klinsisk mikrobiologi Linkoping	The Public Health Agency of Sweden	Oskar Karlsson Lindsjo et al	https://www.gisaid.org	?	?	2020-08-07
Sweden/20-52077/2020	ncov	EPI_ISL_510874	?	2020-06-15	Europe	Sweden	Ostergotland		Europe	Sweden	Ostergotland	genome	29903	Human	48	Kvinna	B.1	GH	Klinsisk mikrobiologi Linkoping	The Public Health Agency of Sweden	Oskar Karlsson Lindsjo et al	https://www.gisaid.org	?	?	2020-08-07
Sweden/20-08362/2020	ncov	EPI_ISL_476142	?	2020-03-24	Europe	Sweden	Vastmanland		Europe	Sweden	Vastmanland	genome	29903	Human	57	Male	B.1	GH	Klinisk Mikrobiologi	The Public Health Agency of Sweden	Oskar Karlsson Lindsjo et al	https://www.gisaid.org	?	?	2020-06-25
England/20134015704/2020	ncov	EPI_ISL_423086	?	2020-03-24	Europe	United Kingdom	England		Europe	United Kingdom	England	genome	29874	Human	45	Female	B.1	GH	Respiratory Virus Unit, Microbiology Services Colindale, Public Health England	Respiratory Virus Unit, Microbiology Services Colindale, Public Health England	Monica Galiano et al	https://www.gisaid.org	Preliminary analysis of SARS-CoV-2 importation & establishment of UK transmission lineages	https://virological.org/t/preliminary-analysis-of-sars-cov-2-importation-establishment-of-uk-transmission-lineages/507	2020-04-12
Sweden/20-51536/2020	ncov	EPI_ISL_510829	?	2020-05-14	Europe	Sweden	Sormland		Europe	Sweden	Sormland	genome	29903	Human	97	Man	B.1	GH	Unilabs Eskilstuna	The Public Health Agency of Sweden	Oskar Karlsson Lindsjo et al	https://www.gisaid.org	?	?	2020-08-07
Sweden/20-07243/2020	ncov	EPI_ISL_445232	?	2020-04-14	Europe	Sweden	Vastmanland		Europe	Sweden	Vastmanland	genome	29903	Human	27	Female	B.1	GH	Kungsors VC	The Public Health Agency of Sweden	Jessica Karlsson et al	https://www.gisaid.org	?	?	2020-05-15
Sweden/20-50482/2020	ncov	EPI_ISL_475142	?	2020-03-26	Europe	Sweden	Stockholm		Europe	Sweden	Stockholm	genome	29903	Human	93	Female	B.1	GH	Karolinska Universitetslaboratoriet	The Public Health Agency of Sweden	Oskar Karlsson Lindsjo et al	https://www.gisaid.org	?	?	2020-06-23
HongKong/HKU-200723-106/2020	ncov	EPI_ISL_498271	?	2020-05-15	Asia	Hong Kong	Hong Kong		Asia	Hong Kong	Hong Kong	genome	29782	Human	?	?	B.1	GH	Department of Microbiology, The University of Hong Kong	Department of Microbiology, The University of Hong Kong	Kelvin K.W. To et al	https://www.gisaid.org	?	?	2020-07-27
Finland/5A57S4A10/2020	ncov	EPI_ISL_481691	?	2020-04-05	Europe	Finland	Uusimaa		Europe	Finland	Uusimaa	genome	29744	Human	90	Female	B.1	GH	Department of Virology and Immunology, University of Helsinki and Helsinki University Hospital, Huslab Finland	Department of Virology, Faculty of Medicine, University of Helsinki, Helsinki, Finland	Teemu Smura et al	https://www.gisaid.org	?	?	2020-07-03
Finland/15A32S5/2020	ncov	EPI_ISL_481555	?	2020-04-15	Europe	Finland	Uusimaa		Europe	Finland	Uusimaa	genome	29744	Human	31	Male	B.1	GH	Department of Virology and Immunology, University of Helsinki and Helsinki University Hospital, Huslab Finland	Department of Virology, Faculty of Medicine, University of Helsinki, Helsinki, Finland	Teemu Smura et al	https://www.gisaid.org	?	?	2020-07-03
Finland/10A30S14/2020	ncov	EPI_ISL_481524	?	2020-04-10	Europe	Finland	Uusimaa		Europe	Finland	Uusimaa	genome	29744	Human	27	Female	B.1	GH	Department of Virology and Immunology, University of Helsinki and Helsinki University Hospital, Huslab Finland	Department of Virology, Faculty of Medicine, University of Helsinki, Helsinki, Finland	Teemu Smura et al	https://www.gisaid.org	?	?	2020-07-03
Finland/14A69S15/2020	ncov	EPI_ISL_481554	?	2020-04-14	Europe	Finland	Uusimaa		Europe	Finland	Uusimaa	genome	29744	Human	32	Female	B.1	GH	Department of Virology and Immunology, University of Helsinki and Helsinki University Hospital, Huslab Finland	Department of Virology, Faculty of Medicine, University of Helsinki, Helsinki, Finland	Teemu Smura et al	https://www.gisaid.org	?	?	2020-07-03
England/CAMB-84C5B/2020	ncov	EPI_ISL_440542	?	2020-03-11	Europe	United Kingdom	England		Europe	United Kingdom	England	genome	29782	Human	?	?	B.1	GH	Department of Pathology, University of Cambridge	Wellcome Sanger Institute for the COVID-19 Genomics UK Consortium	Luke W Meredith et al	https://www.gisaid.org	Preliminary analysis of SARS-CoV-2 importation & establishment of UK transmission lineages	https://virological.org/t/preliminary-analysis-of-sars-cov-2-importation-establishment-of-uk-transmission-lineages/507	2020-05-12
England/CAMB-7CBFF/2020	ncov	EPI_ISL_442143	?	2020-04-05	Europe	United Kingdom	England		Europe	United Kingdom	England	genome	29782	Human	?	?	B.1	GH	Department of Pathology, University of Cambridge	Wellcome Sanger Institute for the COVID-19 Genomics UK Consortium	Luke W Meredith et al	https://www.gisaid.org	Preliminary analysis of SARS-CoV-2 importation & establishment of UK transmission lineages	https://virological.org/t/preliminary-analysis-of-sars-cov-2-importation-establishment-of-uk-transmission-lineages/507	2020-05-12
England/CAMB-7D314/2020	ncov	EPI_ISL_441606	?	2020-04-04	Europe	United Kingdom	England		Europe	United Kingdom	England	genome	29782	Human	?	?	B.1	GH	Department of Pathology, University of Cambridge	Wellcome Sanger Institute for the COVID-19 Genomics UK Consortium	Luke W Meredith et al	https://www.gisaid.org	Preliminary analysis of SARS-CoV-2 importation & establishment of UK transmission lineages	https://virological.org/t/preliminary-analysis-of-sars-cov-2-importation-establishment-of-uk-transmission-lineages/507	2020-05-12
England/CAMB-1AB18B/2020	ncov	EPI_ISL_470177	?	2020-04-19	Europe	United Kingdom	England		Europe	United Kingdom	England	genome	29767	Human	?	?	B.1	GH	Department of Pathology, University of Cambridge	Wellcome Sanger Institute for the COVID-19 Genomics UK Consortium	Luke W Meredith et al	https://www.gisaid.org	?	?	2020-06-18
Finland/9A797S11A/2020	ncov	EPI_ISL_481736	?	2020-04-09	Europe	Finland	Uusimaa		Europe	Finland	Uusimaa	genome	29744	Human	39	Male	B.1	GH	Department of Virology and Immunology, University of Helsinki and Helsinki University Hospital, Huslab Finland	Department of Virology, Faculty of Medicine, University of Helsinki, Helsinki, Finland	Teemu Smura et al	https://www.gisaid.org	?	?	2020-07-03
England/BRIS-125453/2020	ncov	EPI_ISL_443692	?	2020-03-28	Europe	United Kingdom	England		Europe	United Kingdom	England	genome	29782	Human	?	?	B.1	GH	PHE South West Regional Laboratory, National Infection Service	Wellcome Sanger Institute for the COVID-19 Genomics UK Consortium	Stephanie Hutchings et al	https://www.gisaid.org	Preliminary analysis of SARS-CoV-2 importation & establishment of UK transmission lineages	https://virological.org/t/preliminary-analysis-of-sars-cov-2-importation-establishment-of-uk-transmission-lineages/507	2020-05-12
England/CAMB-75DB4/2020	ncov	EPI_ISL_438498	?	2020-03-29	Europe	United Kingdom	England		Europe	United Kingdom	England	genome	29782	Human	?	?	B.1	GH	Department of Pathology, University of Cambridge	Wellcome Sanger Institute for the COVID-19 Genomics UK Consortium	Luke W Meredith et al	https://www.gisaid.org	Preliminary analysis of SARS-CoV-2 importation & establishment of UK transmission lineages	https://virological.org/t/preliminary-analysis-of-sars-cov-2-importation-establishment-of-uk-transmission-lineages/507	2020-05-12
England/CAMB-1AB570/2020	ncov	EPI_ISL_470348	?	2020-04-21	Europe	United Kingdom	England		Europe	United Kingdom	England	genome	29782	Human	?	?	B.1	GH	Department of Pathology, University of Cambridge	Wellcome Sanger Institute for the COVID-19 Genomics UK Consortium	Luke W Meredith et al	https://www.gisaid.org	?	?	2020-06-18
England/LOND-D59BE/2020	ncov	EPI_ISL_457286	?	2020-04-17	Europe	United Kingdom	England		Europe	United Kingdom	England	genome	29714	Human	?	?	B.1	GH	University College London, Great Ormond Street Hospital for Children NHS Foundation Trust, Imperial College Healthcare NHS Trust	COVID-19 Genomics UK (COG-UK) Consortium	Sergi Castellano et al	https://www.gisaid.org	Preliminary analysis of SARS-CoV-2 importation & establishment of UK transmission lineages	https://virological.org/t/preliminary-analysis-of-sars-cov-2-importation-establishment-of-uk-transmission-lineages/507	2020-06-02
England/CAMB-71E97/2020	ncov	EPI_ISL_439555	?	2020-03-29	Europe	United Kingdom	England		Europe	United Kingdom	England	genome	29782	Human	?	?	B.1	GH	Department of Pathology, University of Cambridge	Wellcome Sanger Institute for the COVID-19 Genomics UK Consortium	Luke W Meredith et al	https://www.gisaid.org	Preliminary analysis of SARS-CoV-2 importation & establishment of UK transmission lineages	https://virological.org/t/preliminary-analysis-of-sars-cov-2-importation-establishment-of-uk-transmission-lineages/507	2020-05-12
Turkey/GLAB-CoV190/2020	ncov	EPI_ISL_480277	?	2020-05-04	Europe	Turkey	Istanbul		Europe	Turkey	Istanbul	genome	29811	Human	38	Male	B.1	GH	Genomic Laboratory (GLAB) (Conjoint lab of Health Directorate of Istanbul and Istanbul Technical University)	Genomic Laboratory (GLAB), Istanbul Technical University	Ilker Karacan et al	https://www.gisaid.org	?	?	2020-07-01
England/CAMB-81C8B/2020	ncov	EPI_ISL_443100	?	2020-04-12	Europe	United Kingdom	England		Europe	United Kingdom	England	genome	29782	Human	?	?	B.1	GH	Department of Pathology, University of Cambridge	Wellcome Sanger Institute for the COVID-19 Genomics UK Consortium	Luke W Meredith et al	https://www.gisaid.org	Preliminary analysis of SARS-CoV-2 importation & establishment of UK transmission lineages	https://virological.org/t/preliminary-analysis-of-sars-cov-2-importation-establishment-of-uk-transmission-lineages/507	2020-05-12
England/CAMB-7C6D0/2020	ncov	EPI_ISL_442281	?	2020-04-05	Europe	United Kingdom	England		Europe	United Kingdom	England	genome	29782	Human	?	?	B.1	GH	Department of Pathology, University of Cambridge	Wellcome Sanger Institute for the COVID-19 Genomics UK Consortium	Luke W Meredith et al	https://www.gisaid.org	Preliminary analysis of SARS-CoV-2 importation & establishment of UK transmission lineages	https://virological.org/t/preliminary-analysis-of-sars-cov-2-importation-establishment-of-uk-transmission-lineages/507	2020-05-12
England/CAMB-1AB6C8/2020	ncov	EPI_ISL_470173	?	2020-04-21	Europe	United Kingdom	England		Europe	United Kingdom	England	genome	29782	Human	?	?	B.1	GH	Department of Pathology, University of Cambridge	Wellcome Sanger Institute for the COVID-19 Genomics UK Consortium	Luke W Meredith et al	https://www.gisaid.org	?	?	2020-06-18
England/CAMB-1AAC4F/2020	ncov	EPI_ISL_470116	?	2020-04-18	Europe	United Kingdom	England		Europe	United Kingdom	England	genome	29782	Human	?	?	B.1	GH	Department of Pathology, University of Cambridge	Wellcome Sanger Institute for the COVID-19 Genomics UK Consortium	Luke W Meredith et al	https://www.gisaid.org	?	?	2020-06-18
England/CAMB-76C7A/2020	ncov	EPI_ISL_438459	?	2020-03-31	Europe	United Kingdom	England		Europe	United Kingdom	England	genome	29782	Human	?	?	B.1	GH	Department of Pathology, University of Cambridge	Wellcome Sanger Institute for the COVID-19 Genomics UK Consortium	Luke W Meredith et al	https://www.gisaid.org	Preliminary analysis of SARS-CoV-2 importation & establishment of UK transmission lineages	https://virological.org/t/preliminary-analysis-of-sars-cov-2-importation-establishment-of-uk-transmission-lineages/507	2020-05-12
England/LOND-D6100/2020	ncov	EPI_ISL_482163	?	2020-04-20	Europe	United Kingdom	England		Europe	United Kingdom	England	genome	29782	Human	?	?	B.1	GH	University College London, Great Ormond Street Hospital for Children NHS Foundation Trust, Imperial College Healthcare NHS Trust	Wellcome Sanger Institute for the COVID-19 Genomics UK Consortium	Sergi Castellano et al	https://www.gisaid.org	?	?	2020-07-03
England/CAMB-76779/2020	ncov	EPI_ISL_438446	?	2020-03-30	Europe	United Kingdom	England		Europe	United Kingdom	England	genome	29782	Human	?	?	B.1	GH	Department of Pathology, University of Cambridge	Wellcome Sanger Institute for the COVID-19 Genomics UK Consortium	Luke W Meredith et al	https://www.gisaid.org	Preliminary analysis of SARS-CoV-2 importation & establishment of UK transmission lineages	https://virological.org/t/preliminary-analysis-of-sars-cov-2-importation-establishment-of-uk-transmission-lineages/507	2020-05-12
Sweden/20-51767/2020	ncov	EPI_ISL_510846	?	2020-05-27	Europe	Sweden	Vastra Gotaland		Europe	Sweden	Vastra Gotaland	genome	29903	Human	52	Kvinna	B.1	GH	Skovde/Unilabs	The Public Health Agency of Sweden	Oskar Karlsson Lindsjo et al	https://www.gisaid.org	?	?	2020-08-07
Sweden/20-51746/2020	ncov	EPI_ISL_510843	?	2020-05-22	Europe	Sweden	Vastra Gotaland		Europe	Sweden	Vastra Gotaland	genome	29903	Human	87	Man	B.1	GH	Klinisk mikrobiologi NAL Trollhattan	The Public Health Agency of Sweden	Oskar Karlsson Lindsjo et al	https://www.gisaid.org	?	?	2020-08-07
Sweden/20-52052/2020	ncov	EPI_ISL_510870	?	2020-06-04	Europe	Sweden	Vastra Gotaland		Europe	Sweden	Vastra Gotaland	genome	29903	Human	61	Man	B.1	GH	Klinisk mikrobiologi NAL Trollhattan	The Public Health Agency of Sweden	Oskar Karlsson Lindsjo et al	https://www.gisaid.org	?	?	2020-08-07
Sweden/20-07440/2020	ncov	EPI_ISL_434671	?	2020-04-16	Europe	Sweden	Vastra Gotaland		Europe	Sweden	Vastra Gotaland	genome	29903	Human	48	Male	B.1	GH	Narhalsan Sjobo vardcentral	The Public Health Agency of Sweden	Lovisa Hjerten et al	https://www.gisaid.org	?	?	2020-04-30
Sweden/20-08904/2020	ncov	EPI_ISL_510811	?	2020-05-23	Europe	Sweden	Stockholm		Europe	Sweden	Stockholm	genome	29903	Human	72	Kvinna	B.1	GH	NA	The Public Health Agency of Sweden	Oskar Karlsson Lindsjo et al	https://www.gisaid.org	?	?	2020-08-07
Finland/16May68S11/2020	ncov	EPI_ISL_481571	?	2020-05-16	Europe	Finland	Uusimaa		Europe	Finland	Uusimaa	genome	29744	Human	26	Female	B.1	GH	Department of Virology and Immunology, University of Helsinki and Helsinki University Hospital, Huslab Finland	Department of Virology, Faculty of Medicine, University of Helsinki, Helsinki, Finland	Teemu Smura et al	https://www.gisaid.org	?	?	2020-07-03
Sweden/20-50996/2020	ncov	EPI_ISL_475164	?	2020-04-23	Europe	Sweden	Halland		Europe	Sweden	Halland	genome	29903	Human	83	Female	B.1	GH	Halmstad klinisk mikrobiologi	The Public Health Agency of Sweden	Oskar Karlsson Lindsjo et al	https://www.gisaid.org	?	?	2020-06-23
Sweden/20-07737/2020	ncov	EPI_ISL_450815	?	2020-04-23	Europe	Sweden	Vastra Gotaland		Europe	Sweden	Vastra Gotaland	genome	29903	Human	47	Female	B.1	GH	Narhalsan Molnlycke, Barn och ungdomsmedicin	The Public Health Agency of Sweden	Mats Reimer et al	https://www.gisaid.org	?	?	2020-05-22
Sweden/20-51387/2020	ncov	EPI_ISL_455107	?	2020-05-12	Europe	Sweden	Vastra Gotaland		Europe	Sweden	Vastra Gotaland	genome	29903	Human	43	Male	B.1	GH	Narhalsan Mellerud	The Public Health Agency of Sweden	Maria Nykvist et al	https://www.gisaid.org	?	?	2020-05-29
Sweden/20-14696/2020	ncov	EPI_ISL_469060	?	2020-05-15	Europe	Sweden	Vastra Gotaland		Europe	Sweden	Vastra Gotaland	genome	29903	Human	42	Male	B.1	GH	Narhalsan Sjobo vardcentral	The Public Health Agency of Sweden	Oskar Karlsson Lindsjo et al	https://www.gisaid.org	?	?	2020-06-17
Sweden/20-14697/2020	ncov	EPI_ISL_469061	?	2020-05-15	Europe	Sweden	Vastra Gotaland		Europe	Sweden	Vastra Gotaland	genome	29903	Human	43	Female	B.1	GH	Narhalsan Sjobo vardcentral	The Public Health Agency of Sweden	Oskar Karlsson Lindsjo et al	https://www.gisaid.org	?	?	2020-06-17
Sweden/20-06308/2020	ncov	EPI_ISL_434652	?	2020-03-20	Europe	Sweden	Stockholm		Europe	Sweden	Stockholm	genome	29903	Human	57	Female	B.1	GH	Ektorps Vardcentral	The Public Health Agency of Sweden	Eva Espmark et al	https://www.gisaid.org	?	?	2020-04-30
Sweden/20-51317/2020	ncov	EPI_ISL_455105	?	2020-05-07	Europe	Sweden	Jonkoping		Europe	Sweden	Jonkoping	genome	29903	Human	63	Male	B.1	GH	Wetterhalsan	The Public Health Agency of Sweden	Anders Tengblad et al	https://www.gisaid.org	?	?	2020-05-29
Sweden/20-52074/2020	ncov	EPI_ISL_510873	?	2020-06-15	Europe	Sweden	Ostergotland		Europe	Sweden	Ostergotland	genome	29903	Human	43	Kvinna	B.1	GH	Klinsisk mikrobiologi Linkoping	The Public Health Agency of Sweden	Oskar Karlsson Lindsjo et al	https://www.gisaid.org	?	?	2020-08-07
England/20140039004/2020	ncov	EPI_ISL_420752	?	2020-03-26	Europe	United Kingdom	England		Europe	United Kingdom	England	genome	29838	Human	36	Female	B.1	GH	Respiratory Virus Unit, Microbiology Services Colindale, Public Health England	Respiratory Virus Unit, Microbiology Services Colindale, Public Health England	Monica Galiano et al	https://www.gisaid.org	Preliminary analysis of SARS-CoV-2 importation & establishment of UK transmission lineages	https://virological.org/t/preliminary-analysis-of-sars-cov-2-importation-establishment-of-uk-transmission-lineages/507	2020-04-06
England/CAMB-1AB552/2020	ncov	EPI_ISL_470208	?	2020-04-21	Europe	United Kingdom	England		Europe	United Kingdom	England	genome	29782	Human	?	?	B.1	GH	Department of Pathology, University of Cambridge	Wellcome Sanger Institute for the COVID-19 Genomics UK Consortium	Luke W Meredith et al	https://www.gisaid.org	?	?	2020-06-18
England/BRIS-123956/2020	ncov	EPI_ISL_442793	?	2020-04-07	Europe	United Kingdom	England		Europe	United Kingdom	England	genome	29782	Human	?	?	B.1	GH	PHE South West Regional Laboratory, National Infection Service	Wellcome Sanger Institute for the COVID-19 Genomics UK Consortium	Stephanie Hutchings et al	https://www.gisaid.org	Preliminary analysis of SARS-CoV-2 importation & establishment of UK transmission lineages	https://virological.org/t/preliminary-analysis-of-sars-cov-2-importation-establishment-of-uk-transmission-lineages/507	2020-05-12
England/CAMB-7D0E0/2020	ncov	EPI_ISL_441549	?	2020-04-06	Europe	United Kingdom	England		Europe	United Kingdom	England	genome	29782	Human	?	?	B.1	GH	Department of Pathology, University of Cambridge	Wellcome Sanger Institute for the COVID-19 Genomics UK Consortium	Luke W Meredith et al	https://www.gisaid.org	Preliminary analysis of SARS-CoV-2 importation & establishment of UK transmission lineages	https://virological.org/t/preliminary-analysis-of-sars-cov-2-importation-establishment-of-uk-transmission-lineages/507	2020-05-12
England/CAMB-7CB4A/2020	ncov	EPI_ISL_442213	?	2020-04-05	Europe	United Kingdom	England		Europe	United Kingdom	England	genome	29782	Human	?	?	B.1	GH	Department of Pathology, University of Cambridge	Wellcome Sanger Institute for the COVID-19 Genomics UK Consortium	Luke W Meredith et al	https://www.gisaid.org	Preliminary analysis of SARS-CoV-2 importation & establishment of UK transmission lineages	https://virological.org/t/preliminary-analysis-of-sars-cov-2-importation-establishment-of-uk-transmission-lineages/507	2020-05-12
England/CAMB-7D332/2020	ncov	EPI_ISL_442285	?	2020-04-05	Europe	United Kingdom	England		Europe	United Kingdom	England	genome	29782	Human	?	?	B.1	GH	Department of Pathology, University of Cambridge	Wellcome Sanger Institute for the COVID-19 Genomics UK Consortium	Luke W Meredith et al	https://www.gisaid.org	Preliminary analysis of SARS-CoV-2 importation & establishment of UK transmission lineages	https://virological.org/t/preliminary-analysis-of-sars-cov-2-importation-establishment-of-uk-transmission-lineages/507	2020-05-12
Norway/2549/2020	ncov	EPI_ISL_471177	?	2020-05-04	Europe	Norway	Norway		Europe	Norway	Norway	genome	29865	Human	?	?	B.1	GH	Oslo University Hospital, Department of Medical Microbiology	Norwegian Institute of Public Health, Department of Virology	Kathrine Stene-Johansen et al	https://www.gisaid.org	?	?	2020-06-19
England/CAMB-1AD63F/2020	ncov	EPI_ISL_489511	?	2020-04-25	Europe	United Kingdom	England		Europe	United Kingdom	England	genome	29782	Human	?	?	B.1	GH	Department of Pathology, University of Cambridge	Wellcome Sanger Institute for the COVID-19 Genomics UK Consortium	Luke W Meredith et al	https://www.gisaid.org	?	?	2020-07-14
England/CAMB-1ABC6C/2020	ncov	EPI_ISL_470261	?	2020-04-19	Europe	United Kingdom	England		Europe	United Kingdom	England	genome	29782	Human	?	?	B.1	GH	Department of Pathology, University of Cambridge	Wellcome Sanger Institute for the COVID-19 Genomics UK Consortium	Luke W Meredith et al	https://www.gisaid.org	?	?	2020-06-18
Sweden/20-07010/2020	ncov	EPI_ISL_434661	?	2020-04-07	Europe	Sweden	Vastra Gotaland		Europe	Sweden	Vastra Gotaland	genome	29903	Human	91	Male	B.1	GH	Omtanken Grimmered	The Public Health Agency of Sweden	Bernd Sengpiel et al	https://www.gisaid.org	?	?	2020-04-30
Sweden/20-07034/2020	ncov	EPI_ISL_434664	?	2020-04-06	Europe	Sweden	Vastra Gotaland		Europe	Sweden	Vastra Gotaland	genome	29903	Human	90	Male	B.1	GH	Omtanken Grimmered	The Public Health Agency of Sweden	Bernd Sengpiel et al	https://www.gisaid.org	?	?	2020-04-30
Denmark/ALAB-SSI-812/2020	ncov	EPI_ISL_444920	?	2020-03-30	Europe	Denmark	Denmark		Europe	Denmark	Denmark	genome	29782	Human	?	?	B.1	GH	Department of Virus and Microbiological Special Diagnostics, Statens Serum Institut, Copenhagen, Denmark, Artillerivej 5, 2300 Copenahgen S	Albertsen lab, Department of Chemistry and Bioscience, Aalborg University, Denmark	Rasmus Kirkegaard et al	https://www.gisaid.org	?	?	2020-05-14
Sweden/20-08332/2020	ncov	EPI_ISL_429127	?	2020-03-20	Europe	Sweden	Sormland		Europe	Sweden	Sormland	genome	29903	Human	48	Female	B.1	GH	Unilabs Skovde	The Public Health Agency of Sweden	Tobias Kollberg et al	https://www.gisaid.org	?	?	2020-04-23
Sweden/20-50298/2020	ncov	EPI_ISL_475128	?	2020-03-12	Europe	Sweden	Orebro		Europe	Sweden	Orebro	genome	29903	Human	50	Female	B.1	GH	Orebro klinisk mikrobiologi	The Public Health Agency of Sweden	Oskar Karlsson Lindsjo et al	https://www.gisaid.org	?	?	2020-06-23
Sweden/20-51748/2020	ncov	EPI_ISL_510844	?	2020-05-20	Europe	Sweden	Vastra Gotaland		Europe	Sweden	Vastra Gotaland	genome	29903	Human	83	Man	B.1	GH	Klinisk mikrobiologi NAL Trollhattan	The Public Health Agency of Sweden	Oskar Karlsson Lindsjo et al	https://www.gisaid.org	?	?	2020-08-07
USA/NM-QDX-212/2020	ncov	EPI_ISL_494535	?	2020-04-30	North America	USA	New Mexico		North America	USA	New Mexico	genome	29782	Human	31	Female	B.1	GH	Quest Diagnostics	Quest Diagnostics	Anderson et al	https://www.gisaid.org	?	?	2020-07-22
England/20169019704/2020	ncov	EPI_ISL_465206	?	2020-04-17	Europe	United Kingdom	England		Europe	United Kingdom	England	genome	29839	Human	70	Male	B.1	GH	Respiratory Virus Unit, Microbiology Services Colindale, Public Health England	Respiratory Virus Unit, Microbiology Services Colindale, Public Health England	PHE Covid Sequencing Team et al	https://www.gisaid.org	?	?	2020-06-11
England/OXON-B0DAE/2020	ncov	EPI_ISL_478965	?	2020	Europe	United Kingdom	England		Europe	United Kingdom	England	genome	29897	Human	?	?	B.1	GH	Oxford Viromics, NDM, University of Oxford	Oxford University Hospitals	Basingstoke and North Hampshire Hospital	COVID-19 Genomics UK (COG-UK) Consortium	Tanya Golubchik et al	https://www.gisaid.org	?	?	2020-06-30
Sweden/20-07651/2020	ncov	EPI_ISL_445236	?	2020-04-21	Europe	Sweden	Vastra Gotaland		Europe	Sweden	Vastra Gotaland	genome	29903	Human	57	Male	B.1	GH	Narhalsan Backa vardcentral	The Public Health Agency of Sweden	Mats Olsson et al	https://www.gisaid.org	?	?	2020-05-15
Sweden/20-07743/2020	ncov	EPI_ISL_450817	?	2020-04-22	Europe	Sweden	Vastra Gotaland		Europe	Sweden	Vastra Gotaland	genome	29903	Human	65	Female	B.1	GH	Narhalsan Backa vardcentral	The Public Health Agency of Sweden	Mats Olsson et al	https://www.gisaid.org	?	?	2020-05-22
Sweden/20-14084/2020	ncov	EPI_ISL_450825	?	2020-04-27	Europe	Sweden	Vastra Gotaland		Europe	Sweden	Vastra Gotaland	genome	29903	Human	46	Female	B.1	GH	Narhalsan Backa vardcentral	The Public Health Agency of Sweden	Mats Olsson et al	https://www.gisaid.org	?	?	2020-05-22
Sweden/20-50659/2020	ncov	EPI_ISL_475152	?	2020-04-05	Europe	Sweden	Stockholm		Europe	Sweden	Stockholm	genome	29903	Human	92	Female	B.1	GH	Folkhalsomyndigheten	The Public Health Agency of Sweden	Oskar Karlsson Lindsjo et al	https://www.gisaid.org	?	?	2020-06-23
Sweden/20-50601/2020	ncov	EPI_ISL_475150	?	2020-04-02	Europe	Sweden	Stockholm		Europe	Sweden	Stockholm	genome	29903	Human	71	Male	B.1	GH	Karolinska Universitetslaboratoriet	The Public Health Agency of Sweden	Oskar Karlsson Lindsjo et al	https://www.gisaid.org	?	?	2020-06-23
Sweden/20-14611/2020	ncov	EPI_ISL_475566	?	2020-05-13	Europe	Sweden	Ostergotland		Europe	Sweden	Ostergotland	genome	29894	Human	18	Female	B.1	GH	Vardcentralen Brinken	The Public Health Agency of Sweden	Oskar Karlsson Lindsjo et al	https://www.gisaid.org	?	?	2020-06-23
Sweden/20-07672/2020	ncov	EPI_ISL_445239	?	2020-04-19	Europe	Sweden	Uppsala		Europe	Sweden	Uppsala	genome	29903	Human	64	Female	B.1	GH	Uppsala Narakut Aleris	The Public Health Agency of Sweden	Annika Nilsson et al	https://www.gisaid.org	?	?	2020-05-15
Singapore/286/2020	ncov	EPI_ISL_462404	?	2020-03-21	Asia	Singapore	Singapore		Asia	Singapore	Singapore	genome	29842	Human	54	Female	B.1	GH	National Public Health Laboratory, National Centre for Infectious Diseases	National Public Health Laboratory, National Centre for Infectious Diseases	Mak TM et al	https://www.gisaid.org	?	?	2020-06-08
Finland/15A41S5/2020	ncov	EPI_ISL_481557	?	2020-04-15	Europe	Finland	Uusimaa		Europe	Finland	Uusimaa	genome	29744	Human	27	Female	B.1	GH	Department of Virology and Immunology, University of Helsinki and Helsinki University Hospital, Huslab Finland	Department of Virology, Faculty of Medicine, University of Helsinki, Helsinki, Finland	Teemu Smura et al	https://www.gisaid.org	?	?	2020-07-03
Finland/8May89S14/2020	ncov	EPI_ISL_481729	?	2020-05-08	Europe	Finland	Uusimaa		Europe	Finland	Uusimaa	genome	29744	Human	29	Male	B.1	GH	Department of Virology and Immunology, University of Helsinki and Helsinki University Hospital, Huslab Finland	Department of Virology, Faculty of Medicine, University of Helsinki, Helsinki, Finland	Teemu Smura et al	https://www.gisaid.org	?	?	2020-07-03
Sweden/20-14013/2020	ncov	EPI_ISL_455103	?	2020-04-27	Europe	Sweden	Halland		Europe	Sweden	Halland	genome	29894	Human	61	Male	B.1	GH	Huslakarna Varmbadhuset Varberg	The Public Health Agency of Sweden	Johanna Hilmersson et al	https://www.gisaid.org	?	?	2020-05-29
Sweden/20-14014/2020	ncov	EPI_ISL_452241	?	2020-04-24	Europe	Sweden	Halland		Europe	Sweden	Halland	genome	29894	Human	55	Female	B.1	GH	Huslakarna Varmbadhuset Varberg	The Public Health Agency of Sweden	Johanna Hilmersson et al	https://www.gisaid.org	?	?	2020-05-27
Sweden/20-08680/2020	ncov	EPI_ISL_429128	?	2020-04-02	Europe	Sweden	Norrbotten		Europe	Sweden	Norrbotten	genome	29903	Human	82	Male	B.1	GH	Laboratoriemedicin	The Public Health Agency of Sweden	Olov Svartstrom et al	https://www.gisaid.org	?	?	2020-04-23
Sweden/20-06918/2020	ncov	EPI_ISL_475537	?	2020-04-06	Europe	Sweden	Vastra Gotaland		Europe	Sweden	Vastra Gotaland	genome	29903	Human	51	Male	B.1	GH	Narhalsan Oden VC	The Public Health Agency of Sweden	Oskar Karlsson Lindsjo et al	https://www.gisaid.org	?	?	2020-06-23
Sweden/20-07896/2020	ncov	EPI_ISL_455102	?	2020-04-27	Europe	Sweden	Vastmanland		Europe	Sweden	Vastmanland	genome	29903	Human	24	Male	B.1	GH	Kungsors VC	The Public Health Agency of Sweden	Jessica Karlsson et al	https://www.gisaid.org	?	?	2020-05-29
Sweden/20-08691/2020	ncov	EPI_ISL_430857	?	2020-03-22	Europe	Sweden	Norrbotten		Europe	Sweden	Norrbotten	genome	29903	Human	68	Male	B.1	GH	Laboratoriemedicin	The Public Health Agency of Sweden	Oskar Karlsson Lindsjo et al	https://www.gisaid.org	?	?	2020-04-28
USA/TX-DSHS-0002/2020	ncov	EPI_ISL_515251	?	2020-05-08	North America	USA	Texas		North America	USA	Texas	genome	29824	Human	?	?	B.1	GH	TXDSHS	TXDSHS	Rashmi Tuladhar et al	https://www.gisaid.org	?	?	2020-08-18
Finland/2A68SVIIIA/2020	ncov	EPI_ISL_481651	?	2020-04-02	Europe	Finland	Uusimaa		Europe	Finland	Uusimaa	genome	29744	Human	86	Female	B.1	GH	Department of Virology and Immunology, University of Helsinki and Helsinki University Hospital, Huslab Finland	Department of Virology, Faculty of Medicine, University of Helsinki, Helsinki, Finland	Teemu Smura et al	https://www.gisaid.org	?	?	2020-07-03
Finland/5A4S4A10/2020	ncov	EPI_ISL_481688	?	2020-04-05	Europe	Finland	Uusimaa		Europe	Finland	Uusimaa	genome	29744	Human	18	Female	B.1	GH	Department of Virology and Immunology, University of Helsinki and Helsinki University Hospital, Huslab Finland	Department of Virology, Faculty of Medicine, University of Helsinki, Helsinki, Finland	Teemu Smura et al	https://www.gisaid.org	?	?	2020-07-03
England/20144074504/2020	ncov	EPI_ISL_423563	?	2020-03-31	Europe	United Kingdom	England		Europe	United Kingdom	England	genome	29623	Human	54	Female	B.1	GH	Respiratory Virus Unit, Microbiology Services Colindale, Public Health England	Respiratory Virus Unit, Microbiology Services Colindale, Public Health England	Monica Galiano et al	https://www.gisaid.org	Preliminary analysis of SARS-CoV-2 importation & establishment of UK transmission lineages	https://virological.org/t/preliminary-analysis-of-sars-cov-2-importation-establishment-of-uk-transmission-lineages/507	2020-04-12
Finland/5May46S12/2020	ncov	EPI_ISL_481700	?	2020-05-05	Europe	Finland	Uusimaa		Europe	Finland	Uusimaa	genome	29744	Human	31	Male	B.1	GH	Department of Virology and Immunology, University of Helsinki and Helsinki University Hospital, Huslab Finland	Department of Virology, Faculty of Medicine, University of Helsinki, Helsinki, Finland	Teemu Smura et al	https://www.gisaid.org	?	?	2020-07-03
Finland/5May44S12/2020	ncov	EPI_ISL_481699	?	2020-05-05	Europe	Finland	Uusimaa		Europe	Finland	Uusimaa	genome	29744	Human	31	Male	B.1	GH	Department of Virology and Immunology, University of Helsinki and Helsinki University Hospital, Huslab Finland	Department of Virology, Faculty of Medicine, University of Helsinki, Helsinki, Finland	Teemu Smura et al	https://www.gisaid.org	?	?	2020-07-03
Finland/5May47S12/2020	ncov	EPI_ISL_481701	?	2020-05-05	Europe	Finland	Uusimaa		Europe	Finland	Uusimaa	genome	29744	Human	58	Male	B.1	GH	Department of Virology and Immunology, University of Helsinki and Helsinki University Hospital, Huslab Finland	Department of Virology, Faculty of Medicine, University of Helsinki, Helsinki, Finland	Teemu Smura et al	https://www.gisaid.org	?	?	2020-07-03
Denmark/ALAB-SSI-640/2020	ncov	EPI_ISL_437014	?	2020-03-26	Europe	Denmark	Denmark		Europe	Denmark	Denmark	genome	29782	Human	?	?	B.1	GH	Department of Virus and Microbiological Special Diagnostics, Statens Serum Institut, Copenhagen, Denmark, Artillerivej 5, 2300 Copenahgen S	Albertsen lab, Department of Chemistry and Bioscience, Aalborg University, Denmark	Rasmus Kirkegaard et al	https://www.gisaid.org	?	?	2020-05-08
Finland/8May21S18/2020	ncov	EPI_ISL_481721	?	2020-05-08	Europe	Finland	Uusimaa		Europe	Finland	Uusimaa	genome	29744	Human	?	?	B.1	GH	Department of Virology and Immunology, University of Helsinki and Helsinki University Hospital, Huslab Finland	Department of Virology, Faculty of Medicine, University of Helsinki, Helsinki, Finland	Teemu Smura et al	https://www.gisaid.org	?	?	2020-07-03
Finland/8May70S18/2020	ncov	EPI_ISL_481728	?	2020-05-08	Europe	Finland	Uusimaa		Europe	Finland	Uusimaa	genome	29720	Human	?	?	B.1	GH	Department of Virology and Immunology, University of Helsinki and Helsinki University Hospital, Huslab Finland	Department of Virology, Faculty of Medicine, University of Helsinki, Helsinki, Finland	Teemu Smura et al	https://www.gisaid.org	?	?	2020-07-03
Finland/4May78S4/2020	ncov	EPI_ISL_481680	?	2020-05-04	Europe	Finland	Uusimaa		Europe	Finland	Uusimaa	genome	29720	Human	56	Female	B.1	GH	Department of Virology and Immunology, University of Helsinki and Helsinki University Hospital, Huslab Finland	Department of Virology, Faculty of Medicine, University of Helsinki, Helsinki, Finland	Teemu Smura et al	https://www.gisaid.org	?	?	2020-07-03
Finland/4May76S4/2020	ncov	EPI_ISL_481679	?	2020-05-04	Europe	Finland	Uusimaa		Europe	Finland	Uusimaa	genome	29720	Human	51	Female	B.1	GH	Department of Virology and Immunology, University of Helsinki and Helsinki University Hospital, Huslab Finland	Department of Virology, Faculty of Medicine, University of Helsinki, Helsinki, Finland	Teemu Smura et al	https://www.gisaid.org	?	?	2020-07-03
Finland/28A72S11/2020	ncov	EPI_ISL_481630	?	2020-04-28	Europe	Finland	Uusimaa		Europe	Finland	Uusimaa	genome	29720	Human	69	Female	B.1	GH	Department of Virology and Immunology, University of Helsinki and Helsinki University Hospital, Huslab Finland	Department of Virology, Faculty of Medicine, University of Helsinki, Helsinki, Finland	Teemu Smura et al	https://www.gisaid.org	?	?	2020-07-03
Sweden/20-51167/2020	ncov	EPI_ISL_450832	?	2020-05-04	Europe	Sweden	Vastmanland		Europe	Sweden	Vastmanland	genome	29903	Human	97	Female	B.1	GH	Byjorden vardcentral	The Public Health Agency of Sweden	Pernilla Brunman et al	https://www.gisaid.org	?	?	2020-05-22
Finland/29A53S/2020	ncov	EPI_ISL_481637	?	2020-04-29	Europe	Finland	Uusimaa		Europe	Finland	Uusimaa	genome	29720	Human	?	?	B.1	GH	Department of Virology and Immunology, University of Helsinki and Helsinki University Hospital, Huslab Finland	Department of Virology, Faculty of Medicine, University of Helsinki, Helsinki, Finland	Teemu Smura et al	https://www.gisaid.org	?	?	2020-07-03
England/CAMB-77866/2020	ncov	EPI_ISL_439405	?	2020-03-31	Europe	United Kingdom	England		Europe	United Kingdom	England	genome	29782	Human	?	?	B.1	GH	Department of Pathology, University of Cambridge	Wellcome Sanger Institute for the COVID-19 Genomics UK Consortium	Luke W Meredith et al	https://www.gisaid.org	Preliminary analysis of SARS-CoV-2 importation & establishment of UK transmission lineages	https://virological.org/t/preliminary-analysis-of-sars-cov-2-importation-establishment-of-uk-transmission-lineages/507	2020-05-12
England/CAMB-78DEE/2020	ncov	EPI_ISL_440579	?	2020-04-02	Europe	United Kingdom	England		Europe	United Kingdom	England	genome	29782	Human	?	?	B.1	GH	Department of Pathology, University of Cambridge	Wellcome Sanger Institute for the COVID-19 Genomics UK Consortium	Luke W Meredith et al	https://www.gisaid.org	Preliminary analysis of SARS-CoV-2 importation & establishment of UK transmission lineages	https://virological.org/t/preliminary-analysis-of-sars-cov-2-importation-establishment-of-uk-transmission-lineages/507	2020-05-12
England/CAMB-7EB1B/2020	ncov	EPI_ISL_442998	?	2020-04-07	Europe	United Kingdom	England		Europe	United Kingdom	England	genome	29782	Human	?	?	B.1	GH	Department of Pathology, University of Cambridge	Wellcome Sanger Institute for the COVID-19 Genomics UK Consortium	Luke W Meredith et al	https://www.gisaid.org	Preliminary analysis of SARS-CoV-2 importation & establishment of UK transmission lineages	https://virological.org/t/preliminary-analysis-of-sars-cov-2-importation-establishment-of-uk-transmission-lineages/507	2020-05-12
England/CAMB-7ED51/2020	ncov	EPI_ISL_442898	?	2020-04-07	Europe	United Kingdom	England		Europe	United Kingdom	England	genome	29782	Human	?	?	B.1	GH	Department of Pathology, University of Cambridge	Wellcome Sanger Institute for the COVID-19 Genomics UK Consortium	Luke W Meredith et al	https://www.gisaid.org	Preliminary analysis of SARS-CoV-2 importation & establishment of UK transmission lineages	https://virological.org/t/preliminary-analysis-of-sars-cov-2-importation-establishment-of-uk-transmission-lineages/507	2020-05-12
England/CAMB-835CA/2020	ncov	EPI_ISL_443394	?	2020-04-14	Europe	United Kingdom	England		Europe	United Kingdom	England	genome	29782	Human	?	?	B.1	GH	Department of Pathology, University of Cambridge	Wellcome Sanger Institute for the COVID-19 Genomics UK Consortium	Luke W Meredith et al	https://www.gisaid.org	Preliminary analysis of SARS-CoV-2 importation & establishment of UK transmission lineages	https://virological.org/t/preliminary-analysis-of-sars-cov-2-importation-establishment-of-uk-transmission-lineages/507	2020-05-12
England/CAMB-79FF6/2020	ncov	EPI_ISL_440600	?	2020-04-02	Europe	United Kingdom	England		Europe	United Kingdom	England	genome	29782	Human	?	?	B.1	GH	Department of Pathology, University of Cambridge	Wellcome Sanger Institute for the COVID-19 Genomics UK Consortium	Luke W Meredith et al	https://www.gisaid.org	Preliminary analysis of SARS-CoV-2 importation & establishment of UK transmission lineages	https://virological.org/t/preliminary-analysis-of-sars-cov-2-importation-establishment-of-uk-transmission-lineages/507	2020-05-12
England/LOND-D457F/2020	ncov	EPI_ISL_444134	?	2020-04-08	Europe	United Kingdom	England		Europe	United Kingdom	England	genome	29714	Human	?	?	B.1	GH	University College London, Great Ormond Street Hospital for Children NHS Foundation Trust, Imperial College Healthcare NHS Trust	COVID-19 Genomics UK (COG-UK) Consortium	Sergi Castellano et al	https://www.gisaid.org	Preliminary analysis of SARS-CoV-2 importation & establishment of UK transmission lineages	https://virological.org/t/preliminary-analysis-of-sars-cov-2-importation-establishment-of-uk-transmission-lineages/507	2020-05-13
Sweden/20-06909/2020	ncov	EPI_ISL_450811	?	2020-04-06	Europe	Sweden	Uppsala		Europe	Sweden	Uppsala	genome	29903	Human	33	Male	B.1	GH	Knivsta VC	The Public Health Agency of Sweden	Johanna Carlson et al	https://www.gisaid.org	?	?	2020-05-22
England/LOND-D6391/2020	ncov	EPI_ISL_487537	?	2020-04-21	Europe	United Kingdom	England		Europe	United Kingdom	England	genome	29782	Human	?	?	B.1	GH	University College London, Great Ormond Street Hospital for Children NHS Foundation Trust, Imperial College Healthcare NHS Trust	Wellcome Sanger Institute for the COVID-19 Genomics UK Consortium	Sergi Castellano et al	https://www.gisaid.org	?	?	2020-07-14
Sweden/20-51598/2020	ncov	EPI_ISL_469067	?	2020-05-19	Europe	Sweden	Stockholm		Europe	Sweden	Stockholm	genome	29903	Human	39	Male	B.1	GH	Kungsholmsdoktorn	The Public Health Agency of Sweden	Oskar Karlsson Lindsjo et al	https://www.gisaid.org	?	?	2020-06-17
Finland/5A49S4A10/2020	ncov	EPI_ISL_481687	?	2020-04-05	Europe	Finland	Uusimaa		Europe	Finland	Uusimaa	genome	29744	Human	87	Male	B.1	GH	Department of Virology and Immunology, University of Helsinki and Helsinki University Hospital, Huslab Finland	Department of Virology, Faculty of Medicine, University of Helsinki, Helsinki, Finland	Teemu Smura et al	https://www.gisaid.org	?	?	2020-07-03
Finland/17A14S4/2020	ncov	EPI_ISL_481573	?	2020-04-17	Europe	Finland	Uusimaa		Europe	Finland	Uusimaa	genome	29744	Human	36	Female	B.1	GH	Department of Virology and Immunology, University of Helsinki and Helsinki University Hospital, Huslab Finland	Department of Virology, Faculty of Medicine, University of Helsinki, Helsinki, Finland	Teemu Smura et al	https://www.gisaid.org	?	?	2020-07-03
Finland/5A31S4A10/2020	ncov	EPI_ISL_481683	?	2020-04-05	Europe	Finland	Uusimaa		Europe	Finland	Uusimaa	genome	29744	Human	93	Female	B.1	GH	Department of Virology and Immunology, University of Helsinki and Helsinki University Hospital, Huslab Finland	Department of Virology, Faculty of Medicine, University of Helsinki, Helsinki, Finland	Teemu Smura et al	https://www.gisaid.org	?	?	2020-07-03
Finland/17A73S13/2020	ncov	EPI_ISL_481585	?	2020-04-17	Europe	Finland	Uusimaa		Europe	Finland	Uusimaa	genome	29744	Human	64	Female	B.1	GH	Department of Virology and Immunology, University of Helsinki and Helsinki University Hospital, Huslab Finland	Department of Virology, Faculty of Medicine, University of Helsinki, Helsinki, Finland	Teemu Smura et al	https://www.gisaid.org	?	?	2020-07-03
Finland/17A82S13/2020	ncov	EPI_ISL_481588	?	2020-04-17	Europe	Finland	Uusimaa		Europe	Finland	Uusimaa	genome	29735	Human	40	Female	B.1	GH	Department of Virology and Immunology, University of Helsinki and Helsinki University Hospital, Huslab Finland	Department of Virology, Faculty of Medicine, University of Helsinki, Helsinki, Finland	Teemu Smura et al	https://www.gisaid.org	?	?	2020-07-03
Finland/17A91S13/2020	ncov	EPI_ISL_481592	?	2020-04-17	Europe	Finland	Uusimaa		Europe	Finland	Uusimaa	genome	29744	Human	84	Female	B.1	GH	Department of Virology and Immunology, University of Helsinki and Helsinki University Hospital, Huslab Finland	Department of Virology, Faculty of Medicine, University of Helsinki, Helsinki, Finland	Teemu Smura et al	https://www.gisaid.org	?	?	2020-07-03
Finland/17A93S13/2020	ncov	EPI_ISL_481594	?	2020-04-17	Europe	Finland	Uusimaa		Europe	Finland	Uusimaa	genome	29744	Human	83	Male	B.1	GH	Department of Virology and Immunology, University of Helsinki and Helsinki University Hospital, Huslab Finland	Department of Virology, Faculty of Medicine, University of Helsinki, Helsinki, Finland	Teemu Smura et al	https://www.gisaid.org	?	?	2020-07-03
Sweden/20-14387/2020	ncov	EPI_ISL_475514	?	2020-05-04	Europe	Sweden	Uppsala		Europe	Sweden	Uppsala	genome	29903	Human	44	Male	B.1	GH	Uppsala Narakut Aleris	The Public Health Agency of Sweden	Oskar Karlsson Lindsjo et al	https://www.gisaid.org	?	?	2020-06-23
England/CAMB-1B06DF/2020	ncov	EPI_ISL_452910	?	2020-05-07	Europe	United Kingdom	England		Europe	United Kingdom	England	genome	29782	Human	?	?	B.1	GH	Department of Pathology, University of Cambridge	COVID-19 Genomics UK (COG-UK) Consortium	Luke W Meredith et al	https://www.gisaid.org	Preliminary analysis of SARS-CoV-2 importation & establishment of UK transmission lineages	https://virological.org/t/preliminary-analysis-of-sars-cov-2-importation-establishment-of-uk-transmission-lineages/507	2020-05-27
England/CAMB-1B0745/2020	ncov	EPI_ISL_452917	?	2020-05-07	Europe	United Kingdom	England		Europe	United Kingdom	England	genome	29782	Human	?	?	B.1	GH	Department of Pathology, University of Cambridge	COVID-19 Genomics UK (COG-UK) Consortium	Luke W Meredith et al	https://www.gisaid.org	Preliminary analysis of SARS-CoV-2 importation & establishment of UK transmission lineages	https://virological.org/t/preliminary-analysis-of-sars-cov-2-importation-establishment-of-uk-transmission-lineages/507	2020-05-27
Wales/PHWC-26D58/2020	ncov	EPI_ISL_422035	?	2020-03-30	Europe	United Kingdom	Wales		Europe	United Kingdom	Wales	genome	29896	Human	34	Male	B.1	GH	Wales Specialist Virology Centre	Public Health Wales Microbiology Cardiff	Catherine Moore et al	https://www.gisaid.org	Preliminary analysis of SARS-CoV-2 importation & establishment of UK transmission lineages	https://virological.org/t/preliminary-analysis-of-sars-cov-2-importation-establishment-of-uk-transmission-lineages/507	2020-04-10
Finland/10A10S14/2020	ncov	EPI_ISL_481514	?	2020-04-10	Europe	Finland	Uusimaa		Europe	Finland	Uusimaa	genome	29744	Human	45	Female	B.1	GH	Department of Virology and Immunology, University of Helsinki and Helsinki University Hospital, Huslab Finland	Department of Virology, Faculty of Medicine, University of Helsinki, Helsinki, Finland	Teemu Smura et al	https://www.gisaid.org	?	?	2020-07-03
England/LOND-D3BE7/2020	ncov	EPI_ISL_449639	?	2020-04-04	Europe	United Kingdom	England		Europe	United Kingdom	England	genome	29714	Human	?	?	B.1	GH	University College London, Great Ormond Street Hospital for Children NHS Foundation Trust, Imperial College Healthcare NHS Trust	COVID-19 Genomics UK (COG-UK) Consortium	Sergi Castellano et al	https://www.gisaid.org	Preliminary analysis of SARS-CoV-2 importation & establishment of UK transmission lineages	https://virological.org/t/preliminary-analysis-of-sars-cov-2-importation-establishment-of-uk-transmission-lineages/507	2020-05-19
Norway/2828/2020	ncov	EPI_ISL_493381	?	2020-06-29	Europe	Norway	Norway		Europe	Norway	Norway	genome	29733	Human	?	Unknown	B.1	GH	Medical Microbiology Unit, Department for Laboratory Medicine, Drammen Hospital, Vestre Viken Health Trust,	Norwegian Institute of Public Health, Department of Virology	Kathrine Stene-Johansen et al	https://www.gisaid.org	?	?	2020-07-21
Norway/2836/2020	ncov	EPI_ISL_493389	?	2020-06-30	Europe	Norway	Norway		Europe	Norway	Norway	genome	29782	Human	?	Unknown	B.1	GH	Oslo University Hospital, Department of Medical Microbiology	Norwegian Institute of Public Health, Department of Virology	Kathrine Stene-Johansen et al	https://www.gisaid.org	?	?	2020-07-21
Norway/2796/2020	ncov	EPI_ISL_493362	?	2020-06-25	Europe	Norway	Norway		Europe	Norway	Norway	genome	29782	Human	?	Unknown	B.1	GH	Furst Medical Laboratory	Norwegian Institute of Public Health, Department of Virology	Kathrine Stene-Johansen et al	https://www.gisaid.org	?	?	2020-07-21
Norway/2782/2020	ncov	EPI_ISL_493353	?	2020-06-22	Europe	Norway	Norway		Europe	Norway	Norway	genome	29782	Human	?	Unknown	B.1	GH	Oslo University Hospital, Department of Medical Microbiology	Norwegian Institute of Public Health, Department of Virology	Kathrine Stene-Johansen et al	https://www.gisaid.org	?	?	2020-07-21
Norway/2784/2020	ncov	EPI_ISL_493354	?	2020-06-23	Europe	Norway	Norway		Europe	Norway	Norway	genome	29782	Human	?	Unknown	B.1	GH	Oslo University Hospital, Department of Medical Microbiology	Norwegian Institute of Public Health, Department of Virology	Kathrine Stene-Johansen et al	https://www.gisaid.org	?	?	2020-07-21
Sweden/20-06883/2020	ncov	EPI_ISL_434658	?	2020-04-03	Europe	Sweden	Skane		Europe	Sweden	Skane	genome	29903	Human	48	Female	B.1	GH	Lundens VC	The Public Health Agency of Sweden	Marita Dagner et al	https://www.gisaid.org	?	?	2020-04-30
Norway/2829/2020	ncov	EPI_ISL_493382	?	2020-06-29	Europe	Norway	Norway		Europe	Norway	Norway	genome	29782	Human	?	Unknown	B.1	GH	Medical Microbiology Unit, Department for Laboratory Medicine, Drammen Hospital, Vestre Viken Health Trust,	Norwegian Institute of Public Health, Department of Virology	Kathrine Stene-Johansen et al	https://www.gisaid.org	?	?	2020-07-21
England/LOND-D5A9D/2020	ncov	EPI_ISL_457296	?	2020-04-17	Europe	United Kingdom	England		Europe	United Kingdom	England	genome	29714	Human	?	?	B.1	GH	University College London, Great Ormond Street Hospital for Children NHS Foundation Trust, Imperial College Healthcare NHS Trust	COVID-19 Genomics UK (COG-UK) Consortium	Sergi Castellano et al	https://www.gisaid.org	Preliminary analysis of SARS-CoV-2 importation & establishment of UK transmission lineages	https://virological.org/t/preliminary-analysis-of-sars-cov-2-importation-establishment-of-uk-transmission-lineages/507	2020-06-02
England/LOND-D5EEC/2020	ncov	EPI_ISL_444259	?	2020-04-19	Europe	United Kingdom	England		Europe	United Kingdom	England	genome	29714	Human	?	?	B.1	GH	University College London, Great Ormond Street Hospital for Children NHS Foundation Trust, Imperial College Healthcare NHS Trust	COVID-19 Genomics UK (COG-UK) Consortium	Sergi Castellano et al	https://www.gisaid.org	Preliminary analysis of SARS-CoV-2 importation & establishment of UK transmission lineages	https://virological.org/t/preliminary-analysis-of-sars-cov-2-importation-establishment-of-uk-transmission-lineages/507	2020-05-13
England/LOND-D64F8/2020	ncov	EPI_ISL_487529	?	2020-04-22	Europe	United Kingdom	England		Europe	United Kingdom	England	genome	29782	Human	?	?	B.1	GH	University College London, Great Ormond Street Hospital for Children NHS Foundation Trust, Imperial College Healthcare NHS Trust	Wellcome Sanger Institute for the COVID-19 Genomics UK Consortium	Sergi Castellano et al	https://www.gisaid.org	?	?	2020-07-14
England/BRIS-12E223/2020	ncov	EPI_ISL_481976	?	2020-04-08	Europe	United Kingdom	England		Europe	United Kingdom	England	genome	29782	Human	?	?	B.1	GH	PHE South West Regional Laboratory, National Infection Service	Wellcome Sanger Institute for the COVID-19 Genomics UK Consortium	Stephanie Hutchings et al	https://www.gisaid.org	?	?	2020-07-03
Finland/5May49S12/2020	ncov	EPI_ISL_481702	?	2020-05-05	Europe	Finland	Uusimaa		Europe	Finland	Uusimaa	genome	29744	Human	24	Male	B.1	GH	Department of Virology and Immunology, University of Helsinki and Helsinki University Hospital, Huslab Finland	Department of Virology, Faculty of Medicine, University of Helsinki, Helsinki, Finland	Teemu Smura et al	https://www.gisaid.org	?	?	2020-07-03
Finland/5May74S2/2020	ncov	EPI_ISL_481705	?	2020-05-05	Europe	Finland	Uusimaa		Europe	Finland	Uusimaa	genome	29744	Human	40	Female	B.1	GH	Department of Virology and Immunology, University of Helsinki and Helsinki University Hospital, Huslab Finland	Department of Virology, Faculty of Medicine, University of Helsinki, Helsinki, Finland	Teemu Smura et al	https://www.gisaid.org	?	?	2020-07-03
Finland/5May13S12/2020	ncov	EPI_ISL_481694	?	2020-05-05	Europe	Finland	Uusimaa		Europe	Finland	Uusimaa	genome	29744	Human	27	Male	B.1	GH	Department of Virology and Immunology, University of Helsinki and Helsinki University Hospital, Huslab Finland	Department of Virology, Faculty of Medicine, University of Helsinki, Helsinki, Finland	Teemu Smura et al	https://www.gisaid.org	?	?	2020-07-03
Finland/4May26S4/2020	ncov	EPI_ISL_481676	?	2020-05-04	Europe	Finland	Uusimaa		Europe	Finland	Uusimaa	genome	29744	Human	36	Male	B.1	GH	Department of Virology and Immunology, University of Helsinki and Helsinki University Hospital, Huslab Finland	Department of Virology, Faculty of Medicine, University of Helsinki, Helsinki, Finland	Teemu Smura et al	https://www.gisaid.org	?	?	2020-07-03
Sweden/20-07044/2020	ncov	EPI_ISL_445230	?	2020-04-05	Europe	Sweden	Uppsala		Europe	Sweden	Uppsala	genome	29903	Human	66	Male	B.1	GH	Uppsala Narakut Aleris	The Public Health Agency of Sweden	Annika Nilsson et al	https://www.gisaid.org	?	?	2020-05-15
Sweden/20-50562/2020	ncov	EPI_ISL_475148	?	2020-04-01	Europe	Sweden	Vasternorrland		Europe	Sweden	Vasternorrland	genome	29903	Human	47	Female	B.1	GH	Klinisk mikrobiologi Vasternorrland	The Public Health Agency of Sweden	Oskar Karlsson Lindsjo et al	https://www.gisaid.org	?	?	2020-06-23
Sweden/20-08357/2020	ncov	EPI_ISL_475101	?	2020-03-24	Europe	Sweden	Vastmanland		Europe	Sweden	Vastmanland	genome	29903	Human	56	Female	B.1	GH	Klinisk Mikrobiologi	The Public Health Agency of Sweden	Oskar Karlsson Lindsjo et al	https://www.gisaid.org	?	?	2020-06-23
Sweden/20-08360/2020	ncov	EPI_ISL_476141	?	2020-03-24	Europe	Sweden	Vastmanland		Europe	Sweden	Vastmanland	genome	29903	Human	49	Female	B.1	GH	Klinisk Mikrobiologi	The Public Health Agency of Sweden	Oskar Karlsson Lindsjo et al	https://www.gisaid.org	?	?	2020-06-25
Sweden/20-06814/2020	ncov	EPI_ISL_445228	?	2020-04-01	Europe	Sweden	Uppsala		Europe	Sweden	Uppsala	genome	29903	Human	52	Male	B.1	GH	Ulltuna Vardcentral	The Public Health Agency of Sweden	Heidi Lindback et al	https://www.gisaid.org	?	?	2020-05-15
Sweden/20-07691/2020	ncov	EPI_ISL_445240	?	2020-04-22	Europe	Sweden	Uppsala		Europe	Sweden	Uppsala	genome	29903	Human	56	Female	B.1	GH	Ulltuna Vardcentral	The Public Health Agency of Sweden	Heidi Lindback et al	https://www.gisaid.org	?	?	2020-05-15
Sweden/20-07928/2020	ncov	EPI_ISL_450824	?	2020-04-26	Europe	Sweden	Uppsala		Europe	Sweden	Uppsala	genome	29903	Human	30	Female	B.1	GH	Ulltuna Vardcentral	The Public Health Agency of Sweden	Heidi Lindback et al	https://www.gisaid.org	?	?	2020-05-22
Sweden/20-08356/2020	ncov	EPI_ISL_476140	?	2020-03-24	Europe	Sweden	Vastmanland		Europe	Sweden	Vastmanland	genome	29903	Human	56	Male	B.1	GH	Klinisk Mikrobiologi	The Public Health Agency of Sweden	Oskar Karlsson Lindsjo et al	https://www.gisaid.org	?	?	2020-06-25
Sweden/20-51711/2020	ncov	EPI_ISL_510837	?	2020-05-24	Europe	Sweden	Kalmar		Europe	Sweden	Kalmar	genome	29903	Human	53	Kvinna	B.1	GH	Kalmar klinisk mikrobiologi	The Public Health Agency of Sweden	Oskar Karlsson Lindsjo et al	https://www.gisaid.org	?	?	2020-08-07
Finland/4May22S4/2020	ncov	EPI_ISL_481675	?	2020-05-04	Europe	Finland	Uusimaa		Europe	Finland	Uusimaa	genome	29744	Human	5	Male	B.1	GH	Department of Virology and Immunology, University of Helsinki and Helsinki University Hospital, Huslab Finland	Department of Virology, Faculty of Medicine, University of Helsinki, Helsinki, Finland	Teemu Smura et al	https://www.gisaid.org	?	?	2020-07-03
Finland/4May27S4/2020	ncov	EPI_ISL_481677	?	2020-05-04	Europe	Finland	Uusimaa		Europe	Finland	Uusimaa	genome	29744	Human	7	Male	B.1	GH	Department of Virology and Immunology, University of Helsinki and Helsinki University Hospital, Huslab Finland	Department of Virology, Faculty of Medicine, University of Helsinki, Helsinki, Finland	Teemu Smura et al	https://www.gisaid.org	?	?	2020-07-03
England/LOND-D41A8/2020	ncov	EPI_ISL_444096	?	2020-04-06	Europe	United Kingdom	England		Europe	United Kingdom	England	genome	29714	Human	?	?	B.1	GH	University College London, Great Ormond Street Hospital for Children NHS Foundation Trust, Imperial College Healthcare NHS Trust	COVID-19 Genomics UK (COG-UK) Consortium	Sergi Castellano et al	https://www.gisaid.org	Preliminary analysis of SARS-CoV-2 importation & establishment of UK transmission lineages	https://virological.org/t/preliminary-analysis-of-sars-cov-2-importation-establishment-of-uk-transmission-lineages/507	2020-05-13
England/LOND-D5787/2020	ncov	EPI_ISL_453462	?	2020-04-17	Europe	United Kingdom	England		Europe	United Kingdom	England	genome	29714	Human	?	?	B.1	GH	University College London, Great Ormond Street Hospital for Children NHS Foundation Trust, Imperial College Healthcare NHS Trust	COVID-19 Genomics UK (COG-UK) Consortium	Sergi Castellano et al	https://www.gisaid.org	Preliminary analysis of SARS-CoV-2 importation & establishment of UK transmission lineages	https://virological.org/t/preliminary-analysis-of-sars-cov-2-importation-establishment-of-uk-transmission-lineages/507	2020-05-27
England/LOND-D3B14/2020	ncov	EPI_ISL_449627	?	2020-04-04	Europe	United Kingdom	England		Europe	United Kingdom	England	genome	29714	Human	?	?	B.1	GH	University College London, Great Ormond Street Hospital for Children NHS Foundation Trust, Imperial College Healthcare NHS Trust	COVID-19 Genomics UK (COG-UK) Consortium	Sergi Castellano et al	https://www.gisaid.org	Preliminary analysis of SARS-CoV-2 importation & establishment of UK transmission lineages	https://virological.org/t/preliminary-analysis-of-sars-cov-2-importation-establishment-of-uk-transmission-lineages/507	2020-05-19
England/20139066504/2020	ncov	EPI_ISL_465855	?	2020-03-28	Europe	United Kingdom	England		Europe	United Kingdom	England	genome	29858	Human	56	Male	B.1	GH	Respiratory Virus Unit, Microbiology Services Colindale, Public Health England	Respiratory Virus Unit, Microbiology Services Colindale, Public Health England	PHE Covid Sequencing Team et al	https://www.gisaid.org	?	?	2020-06-11
England/20154003004/2020	ncov	EPI_ISL_466250	?	2020-04-06	Europe	United Kingdom	England		Europe	United Kingdom	England	genome	29809	Human	?	Male	B.1	GH	Respiratory Virus Unit, Microbiology Services Colindale, Public Health England	Respiratory Virus Unit, Microbiology Services Colindale, Public Health England	PHE Covid Sequencing Team et al	https://www.gisaid.org	?	?	2020-06-11
SaudiArabia/KAUST-JEDDAH332/2020	ncov	EPI_ISL_512917	?	2020-04-15	Asia	Saudi Arabia	Jeddah		Asia	Saudi Arabia	Jeddah	genome	29903	Human	46	Male	B.1	GH	Pathogen Genomics Lab King Abdullah University of Science and Technology(KAUST)	Pathogen Genomics Lab King Abdullah University of Science and Technology(KAUST)	Sharif Hala et al	https://www.gisaid.org	?	?	2020-08-12
England/CAMB-1AB3FE/2020	ncov	EPI_ISL_470316	?	2020-04-20	Europe	United Kingdom	England		Europe	United Kingdom	England	genome	29782	Human	?	?	B.1	GH	Department of Pathology, University of Cambridge	Wellcome Sanger Institute for the COVID-19 Genomics UK Consortium	Luke W Meredith et al	https://www.gisaid.org	?	?	2020-06-18
England/BRIS-123622/2020	ncov	EPI_ISL_442749	?	2020-04-06	Europe	United Kingdom	England		Europe	United Kingdom	England	genome	29782	Human	?	?	B.1	GH	PHE South West Regional Laboratory, National Infection Service	Wellcome Sanger Institute for the COVID-19 Genomics UK Consortium	Stephanie Hutchings et al	https://www.gisaid.org	Preliminary analysis of SARS-CoV-2 importation & establishment of UK transmission lineages	https://virological.org/t/preliminary-analysis-of-sars-cov-2-importation-establishment-of-uk-transmission-lineages/507	2020-05-12
England/BRIS-122CE5/2020	ncov	EPI_ISL_440733	?	2020-04-02	Europe	United Kingdom	England		Europe	United Kingdom	England	genome	29782	Human	?	?	B.1	GH	PHE South West Regional Laboratory, National Infection Service	Wellcome Sanger Institute for the COVID-19 Genomics UK Consortium	Stephanie Hutchings et al	https://www.gisaid.org	Preliminary analysis of SARS-CoV-2 importation & establishment of UK transmission lineages	https://virological.org/t/preliminary-analysis-of-sars-cov-2-importation-establishment-of-uk-transmission-lineages/507	2020-05-12
Wales/PHWC-29CC1/2020	ncov	EPI_ISL_432330	?	2020-04-05	Europe	United Kingdom	Wales		Europe	United Kingdom	Wales	genome	29899	Human	?	?	B.1	GH	Wales Specialist Virology Centre	Public Health Wales Microbiology Cardiff	Catherine Moore et al	https://www.gisaid.org	Preliminary analysis of SARS-CoV-2 importation & establishment of UK transmission lineages	https://virological.org/t/preliminary-analysis-of-sars-cov-2-importation-establishment-of-uk-transmission-lineages/507	2020-04-29
Wales/PHWC-34504/2020	ncov	EPI_ISL_446934	?	2020-04-16	Europe	United Kingdom	Wales		Europe	United Kingdom	Wales	genome	29828	Human	?	?	B.1	GH	Wales Specialist Virology Centre	Public Health Wales Microbiology Cardiff	Catherine Moore et al	https://www.gisaid.org	Preliminary analysis of SARS-CoV-2 importation & establishment of UK transmission lineages	https://virological.org/t/preliminary-analysis-of-sars-cov-2-importation-establishment-of-uk-transmission-lineages/507	2020-05-16
England/LOND-D8AE5/2020	ncov	EPI_ISL_492760	?	2020-04-16	Europe	United Kingdom	England		Europe	United Kingdom	England	genome	29782	Human	?	?	B.1	GH	University College London, Great Ormond Street Hospital for Children NHS Foundation Trust, Imperial College Healthcare NHS Trust	Wellcome Sanger Institute for the COVID-19 Genomics UK Consortium	Sergi Castellano et al	https://www.gisaid.org	?	?	2020-07-20
England/GSTT-265DCD7/2020	ncov	EPI_ISL_484093	?	2020-03-20	Europe	United Kingdom	England		Europe	United Kingdom	England	genome	29782	Human	?	?	B.1	GH	Centre for Clinical Infection and Diagnostics Research and Genomics Innovation Unit, Guy's and St. Thomas' NHS Trust	COVID-19 Genomics UK (COG-UK) Consortium	Chloe Fisher et al	https://www.gisaid.org	?	?	2020-07-08
Wales/PHWC-264BD/2020	ncov	EPI_ISL_422042	?	2020-03-28	Europe	United Kingdom	Wales		Europe	United Kingdom	Wales	genome	29866	Human	55	Male	B.1.44	GH	Wales Specialist Virology Centre	Public Health Wales Microbiology Cardiff	Catherine Moore et al	https://www.gisaid.org	Preliminary analysis of SARS-CoV-2 importation & establishment of UK transmission lineages	https://virological.org/t/preliminary-analysis-of-sars-cov-2-importation-establishment-of-uk-transmission-lineages/507	2020-04-10
Wales/PHWC-2B096/2020	ncov	EPI_ISL_432300	?	2020-04-07	Europe	United Kingdom	Wales		Europe	United Kingdom	Wales	genome	29813	Human	?	?	B.1.44	GH	Wales Specialist Virology Centre	Public Health Wales Microbiology Cardiff	Catherine Moore et al	https://www.gisaid.org	Preliminary analysis of SARS-CoV-2 importation & establishment of UK transmission lineages	https://virological.org/t/preliminary-analysis-of-sars-cov-2-importation-establishment-of-uk-transmission-lineages/507	2020-04-29
Wales/PHWC-2B087/2020	ncov	EPI_ISL_432305	?	2020-04-07	Europe	United Kingdom	Wales		Europe	United Kingdom	Wales	genome	29865	Human	?	?	B.1.44	GH	Wales Specialist Virology Centre	Public Health Wales Microbiology Cardiff	Catherine Moore et al	https://www.gisaid.org	Preliminary analysis of SARS-CoV-2 importation & establishment of UK transmission lineages	https://virological.org/t/preliminary-analysis-of-sars-cov-2-importation-establishment-of-uk-transmission-lineages/507	2020-04-29
Wales/PHWC-2A677/2020	ncov	EPI_ISL_445601	?	2020-04-07	Europe	United Kingdom	Wales		Europe	United Kingdom	Wales	genome	29783	Human	?	?	B.1.44	GH	Wales Specialist Virology Centre	Public Health Wales Microbiology Cardiff	Catherine Moore et al	https://www.gisaid.org	Preliminary analysis of SARS-CoV-2 importation & establishment of UK transmission lineages	https://virological.org/t/preliminary-analysis-of-sars-cov-2-importation-establishment-of-uk-transmission-lineages/507	2020-05-16
Wales/PHWC-29C0D/2020	ncov	EPI_ISL_432219	?	2020-04-04	Europe	United Kingdom	Wales		Europe	United Kingdom	Wales	genome	29862	Human	?	?	B.1.44	GH	Wales Specialist Virology Centre	Public Health Wales Microbiology Cardiff	Catherine Moore et al	https://www.gisaid.org	Preliminary analysis of SARS-CoV-2 importation & establishment of UK transmission lineages	https://virological.org/t/preliminary-analysis-of-sars-cov-2-importation-establishment-of-uk-transmission-lineages/507	2020-04-29
Wales/PHWC-160DCA/2020	ncov	EPI_ISL_473052	?	2020-04-08	Europe	United Kingdom	Wales		Europe	United Kingdom	Wales	genome	29813	Human	?	?	B.1.44	GH	Wales Specialist Virology Centre Sequencing lab: Pathogen Genomics Unit	COVID-19 Genomics UK (COG-UK) Consortium	Catherine Moore et al	https://www.gisaid.org	?	?	2020-06-23
Wales/PHWC-2B0A5/2020	ncov	EPI_ISL_432309	?	2020-04-07	Europe	United Kingdom	Wales		Europe	United Kingdom	Wales	genome	29798	Human	?	?	B.1.44	GH	Wales Specialist Virology Centre	Public Health Wales Microbiology Cardiff	Catherine Moore et al	https://www.gisaid.org	Preliminary analysis of SARS-CoV-2 importation & establishment of UK transmission lineages	https://virological.org/t/preliminary-analysis-of-sars-cov-2-importation-establishment-of-uk-transmission-lineages/507	2020-04-29
Wales/PHWC-2BCDE/2020	ncov	EPI_ISL_445833	?	2020-04-10	Europe	United Kingdom	Wales		Europe	United Kingdom	Wales	genome	29822	Human	?	?	B.1.44	GH	Wales Specialist Virology Centre	Public Health Wales Microbiology Cardiff	Catherine Moore et al	https://www.gisaid.org	Preliminary analysis of SARS-CoV-2 importation & establishment of UK transmission lineages	https://virological.org/t/preliminary-analysis-of-sars-cov-2-importation-establishment-of-uk-transmission-lineages/507	2020-05-16
Wales/PHWC-29DDD/2020	ncov	EPI_ISL_432197	?	2020-04-04	Europe	United Kingdom	Wales		Europe	United Kingdom	Wales	genome	29890	Human	?	?	B.1.44	GH	Wales Specialist Virology Centre	Public Health Wales Microbiology Cardiff	Catherine Moore et al	https://www.gisaid.org	Preliminary analysis of SARS-CoV-2 importation & establishment of UK transmission lineages	https://virological.org/t/preliminary-analysis-of-sars-cov-2-importation-establishment-of-uk-transmission-lineages/507	2020-04-29
Wales/PHWC-15E4F7/2020	ncov	EPI_ISL_472818	?	2020-05-12	Europe	United Kingdom	Wales		Europe	United Kingdom	Wales	genome	29815	Human	?	?	B.1.44	GH	Wales Specialist Virology Centre Sequencing lab: Pathogen Genomics Unit	COVID-19 Genomics UK (COG-UK) Consortium	Catherine Moore et al	https://www.gisaid.org	?	?	2020-06-23
Wales/PHWC-2A63B/2020	ncov	EPI_ISL_445597	?	2020-04-06	Europe	United Kingdom	Wales		Europe	United Kingdom	Wales	genome	29827	Human	?	?	B.1.44	GH	Wales Specialist Virology Centre	Public Health Wales Microbiology Cardiff	Catherine Moore et al	https://www.gisaid.org	Preliminary analysis of SARS-CoV-2 importation & establishment of UK transmission lineages	https://virological.org/t/preliminary-analysis-of-sars-cov-2-importation-establishment-of-uk-transmission-lineages/507	2020-05-16
Wales/PHWC-15FD64/2020	ncov	EPI_ISL_472851	?	2020-04-25	Europe	United Kingdom	Wales		Europe	United Kingdom	Wales	genome	29878	Human	?	?	B.1.44	GH	Wales Specialist Virology Centre Sequencing lab: Pathogen Genomics Unit	COVID-19 Genomics UK (COG-UK) Consortium	Catherine Moore et al	https://www.gisaid.org	?	?	2020-06-23
Wales/PHWC-16428B/2020	ncov	EPI_ISL_474152	?	2020-05-11	Europe	United Kingdom	Wales		Europe	United Kingdom	Wales	genome	29855	Human	?	?	B.1.44	GH	Originating lab: Wales Specialist Virology Centre Sequencing lab: Pathogen Genomics Unit	COVID-19 Genomics UK (COG-UK) Consortium	Catherine Moore et al	https://www.gisaid.org	?	?	2020-06-23
Wales/PHWC-2A686/2020	ncov	EPI_ISL_445602	?	2020-04-07	Europe	United Kingdom	Wales		Europe	United Kingdom	Wales	genome	29865	Human	?	?	B.1.44	GH	Wales Specialist Virology Centre	Public Health Wales Microbiology Cardiff	Catherine Moore et al	https://www.gisaid.org	Preliminary analysis of SARS-CoV-2 importation & establishment of UK transmission lineages	https://virological.org/t/preliminary-analysis-of-sars-cov-2-importation-establishment-of-uk-transmission-lineages/507	2020-05-16
Wales/PHWC-168621/2020	ncov	EPI_ISL_494265	?	2020-04-27	Europe	United Kingdom	Wales		Europe	United Kingdom	Wales	genome	29890	Human	?	?	B.1.44	GH	Originating lab: Wales Specialist Virology Centre Sequencing lab: Pathogen Genomics Unit	COVID-19 Genomics UK (COG-UK) Consortium	Catherine Moore et al	https://www.gisaid.org	?	?	2020-07-21
Wales/PHWC-25560/2020	ncov	EPI_ISL_421005	?	2020-03-23	Europe	United Kingdom	Wales		Europe	United Kingdom	Wales	genome	29865	Human	89	Male	B.1.44	GH	Wales Specialist Virology Centre	Public Health Wales Microbiology Cardiff	Catherine Moore et al	https://www.gisaid.org	Preliminary analysis of SARS-CoV-2 importation & establishment of UK transmission lineages	https://virological.org/t/preliminary-analysis-of-sars-cov-2-importation-establishment-of-uk-transmission-lineages/507	2020-04-07
Wales/PHWC-29C67/2020	ncov	EPI_ISL_432383	?	2020-04-05	Europe	United Kingdom	Wales		Europe	United Kingdom	Wales	genome	29884	Human	?	?	B.1.44	GH	Wales Specialist Virology Centre	Public Health Wales Microbiology Cardiff	Catherine Moore et al	https://www.gisaid.org	Preliminary analysis of SARS-CoV-2 importation & establishment of UK transmission lineages	https://virological.org/t/preliminary-analysis-of-sars-cov-2-importation-establishment-of-uk-transmission-lineages/507	2020-04-29
Wales/PHWC-2CB1C/2020	ncov	EPI_ISL_445950	?	2020-04-01	Europe	United Kingdom	Wales		Europe	United Kingdom	Wales	genome	29852	Human	?	?	B.1.44	GH	Wales Specialist Virology Centre	Public Health Wales Microbiology Cardiff	Catherine Moore et al	https://www.gisaid.org	Preliminary analysis of SARS-CoV-2 importation & establishment of UK transmission lineages	https://virological.org/t/preliminary-analysis-of-sars-cov-2-importation-establishment-of-uk-transmission-lineages/507	2020-05-16
Wales/PHWC-2A6C2/2020	ncov	EPI_ISL_445606	?	2020-04-05	Europe	United Kingdom	Wales		Europe	United Kingdom	Wales	genome	29841	Human	?	?	B.1.44	GH	Wales Specialist Virology Centre	Public Health Wales Microbiology Cardiff	Catherine Moore et al	https://www.gisaid.org	Preliminary analysis of SARS-CoV-2 importation & establishment of UK transmission lineages	https://virological.org/t/preliminary-analysis-of-sars-cov-2-importation-establishment-of-uk-transmission-lineages/507	2020-05-16
Wales/PHWC-31358/2020	ncov	EPI_ISL_446435	?	2020-04-12	Europe	United Kingdom	Wales		Europe	United Kingdom	Wales	genome	29865	Human	?	?	B.1.44	GH	Wales Specialist Virology Centre	Public Health Wales Microbiology Cardiff	Catherine Moore et al	https://www.gisaid.org	Preliminary analysis of SARS-CoV-2 importation & establishment of UK transmission lineages	https://virological.org/t/preliminary-analysis-of-sars-cov-2-importation-establishment-of-uk-transmission-lineages/507	2020-05-16
Wales/PHWC-2E127/2020	ncov	EPI_ISL_446060	?	2020-04-11	Europe	United Kingdom	Wales		Europe	United Kingdom	Wales	genome	29885	Human	?	?	B.1.44	GH	Wales Specialist Virology Centre	Public Health Wales Microbiology Cardiff	Catherine Moore et al	https://www.gisaid.org	Preliminary analysis of SARS-CoV-2 importation & establishment of UK transmission lineages	https://virological.org/t/preliminary-analysis-of-sars-cov-2-importation-establishment-of-uk-transmission-lineages/507	2020-05-16
Wales/PHWC-2715B/2020	ncov	EPI_ISL_422124	?	2020-03-29	Europe	United Kingdom	Wales		Europe	United Kingdom	Wales	genome	29804	Human	22	?	B.1.44	GH	Wales Specialist Virology Centre	Public Health Wales Microbiology Cardiff	Catherine Moore et al	https://www.gisaid.org	Preliminary analysis of SARS-CoV-2 importation & establishment of UK transmission lineages	https://virological.org/t/preliminary-analysis-of-sars-cov-2-importation-establishment-of-uk-transmission-lineages/507	2020-04-10
Wales/PHWC-2CAC4/2020	ncov	EPI_ISL_445946	?	2020-04-01	Europe	United Kingdom	Wales		Europe	United Kingdom	Wales	genome	29857	Human	?	?	B.1.44	GH	Wales Specialist Virology Centre	Public Health Wales Microbiology Cardiff	Catherine Moore et al	https://www.gisaid.org	Preliminary analysis of SARS-CoV-2 importation & establishment of UK transmission lineages	https://virological.org/t/preliminary-analysis-of-sars-cov-2-importation-establishment-of-uk-transmission-lineages/507	2020-05-16
Wales/PHWC-2AE9D/2020	ncov	EPI_ISL_432275	?	2020-04-08	Europe	United Kingdom	Wales		Europe	United Kingdom	Wales	genome	29856	Human	?	?	B.1.44	GH	Wales Specialist Virology Centre	Public Health Wales Microbiology Cardiff	Catherine Moore et al	https://www.gisaid.org	Preliminary analysis of SARS-CoV-2 importation & establishment of UK transmission lineages	https://virological.org/t/preliminary-analysis-of-sars-cov-2-importation-establishment-of-uk-transmission-lineages/507	2020-04-29
Wales/PHWC-29E9E/2020	ncov	EPI_ISL_474250	?	2020-04-02	Europe	United Kingdom	Wales		Europe	United Kingdom	Wales	genome	29835	Human	?	?	B.1.44	GH	Originating lab: Wales Specialist Virology Centre Sequencing lab: Pathogen Genomics Unit	COVID-19 Genomics UK (COG-UK) Consortium	Catherine Moore et al	https://www.gisaid.org	?	?	2020-06-23
Wales/PHWC-275D7/2020	ncov	EPI_ISL_432233	?	2020-04-01	Europe	United Kingdom	Wales		Europe	United Kingdom	Wales	genome	29875	Human	?	?	B.1.44	GH	Wales Specialist Virology Centre	Public Health Wales Microbiology Cardiff	Catherine Moore et al	https://www.gisaid.org	Preliminary analysis of SARS-CoV-2 importation & establishment of UK transmission lineages	https://virological.org/t/preliminary-analysis-of-sars-cov-2-importation-establishment-of-uk-transmission-lineages/507	2020-04-29
Wales/PHWC-168CB6/2020	ncov	EPI_ISL_494351	?	2020-04-19	Europe	United Kingdom	Wales		Europe	United Kingdom	Wales	genome	29881	Human	?	?	B.1.44	GH	Originating lab: Wales Specialist Virology Centre Sequencing lab: Pathogen Genomics Unit	COVID-19 Genomics UK (COG-UK) Consortium	Catherine Moore et al	https://www.gisaid.org	?	?	2020-07-21
Wales/PHWC-2B4E5/2020	ncov	EPI_ISL_445720	?	2020-04-10	Europe	United Kingdom	Wales		Europe	United Kingdom	Wales	genome	29892	Human	?	?	B.1.44	GH	Wales Specialist Virology Centre	Public Health Wales Microbiology Cardiff	Catherine Moore et al	https://www.gisaid.org	Preliminary analysis of SARS-CoV-2 importation & establishment of UK transmission lineages	https://virological.org/t/preliminary-analysis-of-sars-cov-2-importation-establishment-of-uk-transmission-lineages/507	2020-05-16
Wales/PHWC-168EDE/2020	ncov	EPI_ISL_499363	?	2020-05-13	Europe	United Kingdom	Wales		Europe	United Kingdom	Wales	genome	29899	Human	?	?	B.1.44	GH	Originating lab: Wales Specialist Virology Centre Sequencing lab: Pathogen Genomics Unit	COVID-19 Genomics UK (COG-UK) Consortium	Catherine Moore et al	https://www.gisaid.org	?	?	2020-07-28
Wales/PHWC-35776/2020	ncov	EPI_ISL_474471	?	2020-04-24	Europe	United Kingdom	Wales		Europe	United Kingdom	Wales	genome	29800	Human	?	?	B.1.44	GH	Originating lab: Wales Specialist Virology Centre Sequencing lab: Pathogen Genomics Unit	COVID-19 Genomics UK (COG-UK) Consortium	Catherine Moore et al	https://www.gisaid.org	?	?	2020-06-23
Wales/PHWC-15CAF7/2020	ncov	EPI_ISL_472580	?	2020-05-07	Europe	United Kingdom	Wales		Europe	United Kingdom	Wales	genome	29864	Human	?	?	B.1.44	GH	Wales Specialist Virology Centre Sequencing lab: Pathogen Genomics Unit	COVID-19 Genomics UK (COG-UK) Consortium	Catherine Moore et al	https://www.gisaid.org	?	?	2020-06-23
Wales/PHWC-169523/2020	ncov	EPI_ISL_499454	?	2020-05-09	Europe	United Kingdom	Wales		Europe	United Kingdom	Wales	genome	29864	Human	?	?	B.1.44	GH	Wales Specialist Virology Centre Sequencing lab: Pathogen Genomics Unit	COVID-19 Genomics UK (COG-UK) Consortium	Catherine Moore et al	https://www.gisaid.org	?	?	2020-07-28
Wales/PHWC-16244B/2020	ncov	EPI_ISL_473074	?	2020-06-02	Europe	United Kingdom	Wales		Europe	United Kingdom	Wales	genome	29805	Human	?	?	B.1.44	GH	Wales Specialist Virology Centre Sequencing lab: Pathogen Genomics Unit	COVID-19 Genomics UK (COG-UK) Consortium	Catherine Moore et al	https://www.gisaid.org	?	?	2020-06-23
Wales/PHWC-168339/2020	ncov	EPI_ISL_494228	?	2020-05-21	Europe	United Kingdom	Wales		Europe	United Kingdom	Wales	genome	29870	Human	?	?	B.1.44	GH	Originating lab: Wales Specialist Virology Centre Sequencing lab: Pathogen Genomics Unit	COVID-19 Genomics UK (COG-UK) Consortium	Catherine Moore et al	https://www.gisaid.org	?	?	2020-07-21
Wales/PHWC-15DB6C/2020	ncov	EPI_ISL_472762	?	2020-05-15	Europe	United Kingdom	Wales		Europe	United Kingdom	Wales	genome	29879	Human	?	?	B.1.44	GH	Wales Specialist Virology Centre Sequencing lab: Pathogen Genomics Unit	COVID-19 Genomics UK (COG-UK) Consortium	Catherine Moore et al	https://www.gisaid.org	?	?	2020-06-23
Wales/PHWC-15FDFB/2020	ncov	EPI_ISL_472858	?	2020-04-25	Europe	United Kingdom	Wales		Europe	United Kingdom	Wales	genome	29856	Human	?	?	B.1.44	GH	Wales Specialist Virology Centre Sequencing lab: Pathogen Genomics Unit	COVID-19 Genomics UK (COG-UK) Consortium	Catherine Moore et al	https://www.gisaid.org	?	?	2020-06-23
Wales/PHWC-169505/2020	ncov	EPI_ISL_499452	?	2020-05-05	Europe	United Kingdom	Wales		Europe	United Kingdom	Wales	genome	29865	Human	?	?	B.1.44	GH	Wales Specialist Virology Centre Sequencing lab: Pathogen Genomics Unit	COVID-19 Genomics UK (COG-UK) Consortium	Catherine Moore et al	https://www.gisaid.org	?	?	2020-07-28
Wales/PHWC-163C60/2020	ncov	EPI_ISL_474062	?	2020-04-27	Europe	United Kingdom	Wales		Europe	United Kingdom	Wales	genome	29835	Human	?	?	B.1.44	GH	Originating lab: Wales Specialist Virology Centre Sequencing lab: Pathogen Genomics Unit	COVID-19 Genomics UK (COG-UK) Consortium	Catherine Moore et al	https://www.gisaid.org	?	?	2020-06-23
Wales/PHWC-160744/2020	ncov	EPI_ISL_472972	?	2020-04-19	Europe	United Kingdom	Wales		Europe	United Kingdom	Wales	genome	29835	Human	?	?	B.1.44	GH	Wales Specialist Virology Centre Sequencing lab: Pathogen Genomics Unit	COVID-19 Genomics UK (COG-UK) Consortium	Catherine Moore et al	https://www.gisaid.org	?	?	2020-06-23
Wales/PHWC-160B66/2020	ncov	EPI_ISL_473020	?	2020-04-16	Europe	United Kingdom	Wales		Europe	United Kingdom	Wales	genome	29829	Human	?	?	B.1.44	GH	Wales Specialist Virology Centre Sequencing lab: Pathogen Genomics Unit	COVID-19 Genomics UK (COG-UK) Consortium	Catherine Moore et al	https://www.gisaid.org	?	?	2020-06-23
Wales/PHWC-15C59C/2020	ncov	EPI_ISL_472508	?	2020-05-05	Europe	United Kingdom	Wales		Europe	United Kingdom	Wales	genome	29813	Human	?	?	B.1.44	GH	Wales Specialist Virology Centre Sequencing lab: Pathogen Genomics Unit	COVID-19 Genomics UK (COG-UK) Consortium	Catherine Moore et al	https://www.gisaid.org	?	?	2020-06-23
Wales/PHWC-164573/2020	ncov	EPI_ISL_474195	?	2020-04-23	Europe	United Kingdom	Wales		Europe	United Kingdom	Wales	genome	29799	Human	?	?	B.1.44	GH	Originating lab: Wales Specialist Virology Centre Sequencing lab: Pathogen Genomics Unit	COVID-19 Genomics UK (COG-UK) Consortium	Catherine Moore et al	https://www.gisaid.org	?	?	2020-06-23
Wales/PHWC-163BBE/2020	ncov	EPI_ISL_474052	?	2020-04-26	Europe	United Kingdom	Wales		Europe	United Kingdom	Wales	genome	29865	Human	?	?	B.1.44	GH	Originating lab: Wales Specialist Virology Centre Sequencing lab: Pathogen Genomics Unit	COVID-19 Genomics UK (COG-UK) Consortium	Catherine Moore et al	https://www.gisaid.org	?	?	2020-06-23
England/LOND-D5B9A/2020	ncov	EPI_ISL_444238	?	2020-04-18	Europe	United Kingdom	England		Europe	United Kingdom	England	genome	29714	Human	?	?	B.1	GH	University College London, Great Ormond Street Hospital for Children NHS Foundation Trust, Imperial College Healthcare NHS Trust	COVID-19 Genomics UK (COG-UK) Consortium	Sergi Castellano et al	https://www.gisaid.org	Preliminary analysis of SARS-CoV-2 importation & establishment of UK transmission lineages	https://virological.org/t/preliminary-analysis-of-sars-cov-2-importation-establishment-of-uk-transmission-lineages/507	2020-05-13
England/LOND-D3BBA/2020	ncov	EPI_ISL_449636	?	2020-04-04	Europe	United Kingdom	England		Europe	United Kingdom	England	genome	29714	Human	?	?	B.1	GH	University College London, Great Ormond Street Hospital for Children NHS Foundation Trust, Imperial College Healthcare NHS Trust	COVID-19 Genomics UK (COG-UK) Consortium	Sergi Castellano et al	https://www.gisaid.org	Preliminary analysis of SARS-CoV-2 importation & establishment of UK transmission lineages	https://virological.org/t/preliminary-analysis-of-sars-cov-2-importation-establishment-of-uk-transmission-lineages/507	2020-05-19
England/LOND-D6D66/2020	ncov	EPI_ISL_478429	?	2020-04-01	Europe	United Kingdom	England		Europe	United Kingdom	England	genome	29714	Human	?	?	B.1	GH	University College London, Great Ormond Street Hospital for Children NHS Foundation Trust, Imperial College Healthcare NHS Trust	COVID-19 Genomics UK (COG-UK) Consortium	Sergi Castellano et al	https://www.gisaid.org	?	?	2020-06-30
England/LOND-D54F9/2020	ncov	EPI_ISL_444228	?	2020-04-16	Europe	United Kingdom	England		Europe	United Kingdom	England	genome	29714	Human	?	?	B.1	GH	University College London, Great Ormond Street Hospital for Children NHS Foundation Trust, Imperial College Healthcare NHS Trust	COVID-19 Genomics UK (COG-UK) Consortium	Sergi Castellano et al	https://www.gisaid.org	Preliminary analysis of SARS-CoV-2 importation & establishment of UK transmission lineages	https://virological.org/t/preliminary-analysis-of-sars-cov-2-importation-establishment-of-uk-transmission-lineages/507	2020-05-13
England/LOND-D5F43/2020	ncov	EPI_ISL_444265	?	2020-04-18	Europe	United Kingdom	England		Europe	United Kingdom	England	genome	29714	Human	?	?	B.1	GH	University College London, Great Ormond Street Hospital for Children NHS Foundation Trust, Imperial College Healthcare NHS Trust	COVID-19 Genomics UK (COG-UK) Consortium	Sergi Castellano et al	https://www.gisaid.org	Preliminary analysis of SARS-CoV-2 importation & establishment of UK transmission lineages	https://virological.org/t/preliminary-analysis-of-sars-cov-2-importation-establishment-of-uk-transmission-lineages/507	2020-05-13
England/LOND-D5E55/2020	ncov	EPI_ISL_444251	?	2020-04-19	Europe	United Kingdom	England		Europe	United Kingdom	England	genome	29714	Human	?	?	B.1	GH	University College London, Great Ormond Street Hospital for Children NHS Foundation Trust, Imperial College Healthcare NHS Trust	COVID-19 Genomics UK (COG-UK) Consortium	Sergi Castellano et al	https://www.gisaid.org	Preliminary analysis of SARS-CoV-2 importation & establishment of UK transmission lineages	https://virological.org/t/preliminary-analysis-of-sars-cov-2-importation-establishment-of-uk-transmission-lineages/507	2020-05-13
England/LOND-D5BC7/2020	ncov	EPI_ISL_444239	?	2020-04-17	Europe	United Kingdom	England		Europe	United Kingdom	England	genome	29714	Human	?	?	B.1	GH	University College London, Great Ormond Street Hospital for Children NHS Foundation Trust, Imperial College Healthcare NHS Trust	COVID-19 Genomics UK (COG-UK) Consortium	Sergi Castellano et al	https://www.gisaid.org	Preliminary analysis of SARS-CoV-2 importation & establishment of UK transmission lineages	https://virological.org/t/preliminary-analysis-of-sars-cov-2-importation-establishment-of-uk-transmission-lineages/507	2020-05-13
England/LOND-D5031/2020	ncov	EPI_ISL_444195	?	2020-04-14	Europe	United Kingdom	England		Europe	United Kingdom	England	genome	29714	Human	?	?	B.1	GH	University College London, Great Ormond Street Hospital for Children NHS Foundation Trust, Imperial College Healthcare NHS Trust	COVID-19 Genomics UK (COG-UK) Consortium	Sergi Castellano et al	https://www.gisaid.org	Preliminary analysis of SARS-CoV-2 importation & establishment of UK transmission lineages	https://virological.org/t/preliminary-analysis-of-sars-cov-2-importation-establishment-of-uk-transmission-lineages/507	2020-05-13
England/LOND-D62C1/2020	ncov	EPI_ISL_482204	?	2020-04-21	Europe	United Kingdom	England		Europe	United Kingdom	England	genome	29782	Human	?	?	B.1	GH	University College London, Great Ormond Street Hospital for Children NHS Foundation Trust, Imperial College Healthcare NHS Trust	Wellcome Sanger Institute for the COVID-19 Genomics UK Consortium	Sergi Castellano et al	https://www.gisaid.org	?	?	2020-07-03
England/LOND-D3F90/2020	ncov	EPI_ISL_441049	?	2020-04-04	Europe	United Kingdom	England		Europe	United Kingdom	England	genome	29714	Human	?	?	B.1	GH	University College London, Great Ormond Street Hospital for Children NHS Foundation Trust, Imperial College Healthcare NHS Trust	COVID-19 Genomics UK (COG-UK) Consortium	Sergi Castellano et al	https://www.gisaid.org	Preliminary analysis of SARS-CoV-2 importation & establishment of UK transmission lineages	https://virological.org/t/preliminary-analysis-of-sars-cov-2-importation-establishment-of-uk-transmission-lineages/507	2020-05-12
England/LOND-D4041/2020	ncov	EPI_ISL_444087	?	2020-04-04	Europe	United Kingdom	England		Europe	United Kingdom	England	genome	29714	Human	?	?	B.1	GH	University College London, Great Ormond Street Hospital for Children NHS Foundation Trust, Imperial College Healthcare NHS Trust	COVID-19 Genomics UK (COG-UK) Consortium	Sergi Castellano et al	https://www.gisaid.org	Preliminary analysis of SARS-CoV-2 importation & establishment of UK transmission lineages	https://virological.org/t/preliminary-analysis-of-sars-cov-2-importation-establishment-of-uk-transmission-lineages/507	2020-05-13
England/LOND-D417B/2020	ncov	EPI_ISL_444093	?	2020-04-06	Europe	United Kingdom	England		Europe	United Kingdom	England	genome	29714	Human	?	?	B.1	GH	University College London, Great Ormond Street Hospital for Children NHS Foundation Trust, Imperial College Healthcare NHS Trust	COVID-19 Genomics UK (COG-UK) Consortium	Sergi Castellano et al	https://www.gisaid.org	Preliminary analysis of SARS-CoV-2 importation & establishment of UK transmission lineages	https://virological.org/t/preliminary-analysis-of-sars-cov-2-importation-establishment-of-uk-transmission-lineages/507	2020-05-13
England/LOND-D406F/2020	ncov	EPI_ISL_444089	?	2020-04-04	Europe	United Kingdom	England		Europe	United Kingdom	England	genome	29714	Human	?	?	B.1	GH	University College London, Great Ormond Street Hospital for Children NHS Foundation Trust, Imperial College Healthcare NHS Trust	COVID-19 Genomics UK (COG-UK) Consortium	Sergi Castellano et al	https://www.gisaid.org	Preliminary analysis of SARS-CoV-2 importation & establishment of UK transmission lineages	https://virological.org/t/preliminary-analysis-of-sars-cov-2-importation-establishment-of-uk-transmission-lineages/507	2020-05-13
England/LOND-D5189/2020	ncov	EPI_ISL_449683	?	2020-04-15	Europe	United Kingdom	England		Europe	United Kingdom	England	genome	29714	Human	?	?	B.1	GH	University College London, Great Ormond Street Hospital for Children NHS Foundation Trust, Imperial College Healthcare NHS Trust	COVID-19 Genomics UK (COG-UK) Consortium	Sergi Castellano et al	https://www.gisaid.org	Preliminary analysis of SARS-CoV-2 importation & establishment of UK transmission lineages	https://virological.org/t/preliminary-analysis-of-sars-cov-2-importation-establishment-of-uk-transmission-lineages/507	2020-05-19
England/LOND-D564E/2020	ncov	EPI_ISL_449708	?	2020-04-16	Europe	United Kingdom	England		Europe	United Kingdom	England	genome	29714	Human	?	?	B.1	GH	University College London, Great Ormond Street Hospital for Children NHS Foundation Trust, Imperial College Healthcare NHS Trust	COVID-19 Genomics UK (COG-UK) Consortium	Sergi Castellano et al	https://www.gisaid.org	Preliminary analysis of SARS-CoV-2 importation & establishment of UK transmission lineages	https://virological.org/t/preliminary-analysis-of-sars-cov-2-importation-establishment-of-uk-transmission-lineages/507	2020-05-19
England/LOND-D5453/2020	ncov	EPI_ISL_444222	?	2020-04-15	Europe	United Kingdom	England		Europe	United Kingdom	England	genome	29714	Human	?	?	B.1	GH	University College London, Great Ormond Street Hospital for Children NHS Foundation Trust, Imperial College Healthcare NHS Trust	COVID-19 Genomics UK (COG-UK) Consortium	Sergi Castellano et al	https://www.gisaid.org	Preliminary analysis of SARS-CoV-2 importation & establishment of UK transmission lineages	https://virological.org/t/preliminary-analysis-of-sars-cov-2-importation-establishment-of-uk-transmission-lineages/507	2020-05-13
England/LOND-D53DE/2020	ncov	EPI_ISL_444217	?	2020-04-15	Europe	United Kingdom	England		Europe	United Kingdom	England	genome	29714	Human	?	?	B.1	GH	University College London, Great Ormond Street Hospital for Children NHS Foundation Trust, Imperial College Healthcare NHS Trust	COVID-19 Genomics UK (COG-UK) Consortium	Sergi Castellano et al	https://www.gisaid.org	Preliminary analysis of SARS-CoV-2 importation & establishment of UK transmission lineages	https://virological.org/t/preliminary-analysis-of-sars-cov-2-importation-establishment-of-uk-transmission-lineages/507	2020-05-13
England/LOND-D52B3/2020	ncov	EPI_ISL_444205	?	2020-04-15	Europe	United Kingdom	England		Europe	United Kingdom	England	genome	29714	Human	?	?	B.1	GH	University College London, Great Ormond Street Hospital for Children NHS Foundation Trust, Imperial College Healthcare NHS Trust	COVID-19 Genomics UK (COG-UK) Consortium	Sergi Castellano et al	https://www.gisaid.org	Preliminary analysis of SARS-CoV-2 importation & establishment of UK transmission lineages	https://virological.org/t/preliminary-analysis-of-sars-cov-2-importation-establishment-of-uk-transmission-lineages/507	2020-05-13
England/CAMB-8083D/2020	ncov	EPI_ISL_442939	?	2020-04-11	Europe	United Kingdom	England		Europe	United Kingdom	England	genome	29782	Human	?	?	B.1	GH	Department of Pathology, University of Cambridge	Wellcome Sanger Institute for the COVID-19 Genomics UK Consortium	Luke W Meredith et al	https://www.gisaid.org	Preliminary analysis of SARS-CoV-2 importation & establishment of UK transmission lineages	https://virological.org/t/preliminary-analysis-of-sars-cov-2-importation-establishment-of-uk-transmission-lineages/507	2020-05-12
England/LOND-D7248/2020	ncov	EPI_ISL_478465	?	2020-04-11	Europe	United Kingdom	England		Europe	United Kingdom	England	genome	29714	Human	?	?	B.1	GH	University College London, Great Ormond Street Hospital for Children NHS Foundation Trust, Imperial College Healthcare NHS Trust	COVID-19 Genomics UK (COG-UK) Consortium	Sergi Castellano et al	https://www.gisaid.org	?	?	2020-06-30
Finland/5A10S4A10/2020	ncov	EPI_ISL_481682	?	2020-04-05	Europe	Finland	Uusimaa		Europe	Finland	Uusimaa	genome	29744	Human	59	Female	B.1	GH	Department of Virology and Immunology, University of Helsinki and Helsinki University Hospital, Huslab Finland	Department of Virology, Faculty of Medicine, University of Helsinki, Helsinki, Finland	Teemu Smura et al	https://www.gisaid.org	?	?	2020-07-03
Finland/5A40S4A10/2020	ncov	EPI_ISL_481685	?	2020-04-05	Europe	Finland	Uusimaa		Europe	Finland	Uusimaa	genome	29744	Human	49	Female	B.1	GH	Department of Virology and Immunology, University of Helsinki and Helsinki University Hospital, Huslab Finland	Department of Virology, Faculty of Medicine, University of Helsinki, Helsinki, Finland	Teemu Smura et al	https://www.gisaid.org	?	?	2020-07-03
England/20170030504/2020	ncov	EPI_ISL_465272	?	2020-04-17	Europe	United Kingdom	England		Europe	United Kingdom	England	genome	29865	Human	96	Male	B.1	GH	Respiratory Virus Unit, Microbiology Services Colindale, Public Health England	Respiratory Virus Unit, Microbiology Services Colindale, Public Health England	PHE Covid Sequencing Team et al	https://www.gisaid.org	?	?	2020-06-11
Australia/VIC450/2020	ncov	EPI_ISL_426746	?	2020-03-25	Oceania	Australia	Victoria		Oceania	Australia	Victoria	genome	29815	Human	?	Male	B.1	GH	Victorian Infectious Diseases Reference Laboratory (VIDRL)	Microbiological Diagnostic Unit Public Health Laboratory and Victorian Infectious Diseases Reference Laboratory, Doherty Institute	Caly L. et al	https://www.gisaid.org	Tracking the COVID-19 pandemic in Australia using genomics	https://dx.doi.org/10.1101/2020.05.12.20099929	2020-04-17
Finland/17A85S10/2020	ncov	EPI_ISL_481589	?	2020-04-17	Europe	Finland	Uusimaa		Europe	Finland	Uusimaa	genome	29735	Human	?	?	B.1	GH	Department of Virology and Immunology, University of Helsinki and Helsinki University Hospital, Huslab Finland	Department of Virology, Faculty of Medicine, University of Helsinki, Helsinki, Finland	Teemu Smura et al	https://www.gisaid.org	?	?	2020-07-03
Finland/16A52S11/2020	ncov	EPI_ISL_481513	?	2020-04-16	Europe	Finland	Uusimaa		Europe	Finland	Uusimaa	genome	29735	Human	27	Male	B.1	GH	Department of Virology and Immunology, University of Helsinki and Helsinki University Hospital, Huslab Finland	Department of Virology, Faculty of Medicine, University of Helsinki, Helsinki, Finland	Teemu Smura et al	https://www.gisaid.org	?	?	2020-07-03
England/20174009204/2020	ncov	EPI_ISL_465388	?	2020-04-21	Europe	United Kingdom	England		Europe	United Kingdom	England	genome	29853	Human	98	Female	B.1	GH	Respiratory Virus Unit, Microbiology Services Colindale, Public Health England	Respiratory Virus Unit, Microbiology Services Colindale, Public Health England	PHE Covid Sequencing Team et al	https://www.gisaid.org	?	?	2020-06-11
Finland/8May24S14/2020	ncov	EPI_ISL_481722	?	2020-05-08	Europe	Finland	Uusimaa		Europe	Finland	Uusimaa	genome	29744	Human	33	Female	B.1	GH	Department of Virology and Immunology, University of Helsinki and Helsinki University Hospital, Huslab Finland	Department of Virology, Faculty of Medicine, University of Helsinki, Helsinki, Finland	Teemu Smura et al	https://www.gisaid.org	?	?	2020-07-03
Sweden/20-52000/2020	ncov	EPI_ISL_510865	?	2020-06-05	Europe	Sweden	Kalmar		Europe	Sweden	Kalmar	genome	29903	Human	62	Kvinna	B.1	GH	Kalmar klinisk mikrobiologi	The Public Health Agency of Sweden	Oskar Karlsson Lindsjo et al	https://www.gisaid.org	?	?	2020-08-07
Sweden/20-51579/2020	ncov	EPI_ISL_510833	?	2020-05-14	Europe	Sweden	Kalmar		Europe	Sweden	Kalmar	genome	29903	Human	43	Kvinna	B.1	GH	Kalmar klinisk mikrobiologi	The Public Health Agency of Sweden	Oskar Karlsson Lindsjo et al	https://www.gisaid.org	?	?	2020-08-07
Sweden/20-08906/2020	ncov	EPI_ISL_510813	?	2020-05-23	Europe	Sweden	Stockholm		Europe	Sweden	Stockholm	genome	29903	Human	90	Kvinna	B.1	GH	NA	The Public Health Agency of Sweden	Oskar Karlsson Lindsjo et al	https://www.gisaid.org	?	?	2020-08-07
Sweden/20-08908/2020	ncov	EPI_ISL_510814	?	2020-05-28	Europe	Sweden	Stockholm		Europe	Sweden	Stockholm	genome	29903	Human	61	Man	B.1	GH	NA	The Public Health Agency of Sweden	Oskar Karlsson Lindsjo et al	https://www.gisaid.org	?	?	2020-08-07
England/201580284/2020	ncov	EPI_ISL_466365	?	2020-04-09	Europe	United Kingdom	England		Europe	United Kingdom	England	genome	29860	Human	72	Female	B.1	GH	Respiratory Virus Unit, Microbiology Services Colindale, Public Health England	Respiratory Virus Unit, Microbiology Services Colindale, Public Health England	PHE Covid Sequencing Team et al	https://www.gisaid.org	?	?	2020-06-11
England/201580285/2020	ncov	EPI_ISL_466366	?	2020-04-09	Europe	United Kingdom	England		Europe	United Kingdom	England	genome	29862	Human	72	Female	B.1	GH	Respiratory Virus Unit, Microbiology Services Colindale, Public Health England	Respiratory Virus Unit, Microbiology Services Colindale, Public Health England	PHE Covid Sequencing Team et al	https://www.gisaid.org	?	?	2020-06-11
USA/CA-CZB-1213/2020	ncov	EPI_ISL_450462	?	2020-03-23	North America	USA	California	Santa Clara County	North America	USA	California	genome	29892	Human	62	Female	B.1	GH	Stanford clinical virology lab	Chan-Zuckerberg Biohub	Benjamin Pinksy et al	https://www.gisaid.org	?	?	2020-05-21
USA/CA-CZB-1214/2020	ncov	EPI_ISL_450463	?	2020-03-23	North America	USA	California	Santa Clara County	North America	USA	California	genome	29900	Human	65	Male	B.1	GH	Stanford clinical virology lab	Chan-Zuckerberg Biohub	Benjamin Pinksy et al	https://www.gisaid.org	?	?	2020-05-21
USA/MI-MDHHS-SC20771/2020	ncov	EPI_ISL_471792	?	2020-04-22	North America	USA	Michigan		North America	USA	Michigan	genome	29803	Human	?	?	B.1	GH	Michigan Department of Health and Human Services, Bureau of Laboratories	Michigan Department of Health and Human Services, Bureau of Laboratories	Blankenship HM et al	https://www.gisaid.org	?	?	2020-06-22
Denmark/ALAB-SSI-1427/2020	ncov	EPI_ISL_437654	?	2020-04-04	Europe	Denmark	Denmark		Europe	Denmark	Denmark	genome	29782	Human	?	?	B.1	GH	Department of Virus and Microbiological Special Diagnostics, Statens Serum Institut, Copenhagen, Denmark, Artillerivej 5, 2300 Copenahgen S	Albertsen lab, Department of Chemistry and Bioscience, Aalborg University, Denmark	Rasmus Kirkegaard et al	https://www.gisaid.org	?	?	2020-05-11
Austria/CeMM0565/2020	ncov	EPI_ISL_475915	?	2020-04-15	Europe	Austria	Austria		Europe	Austria	Austria	genome	29782	Human	87	Female	B.1	GH	Klinikum Wels-Grieskirchen	Bergthaler laboratory, CeMM Research Center for Molecular Medicine of the Austrian Academy of Sciences	Alexandra Popa et al	https://www.gisaid.org	Mutational dynamics and transmission properties of SARS-CoV-2 superspreading events in Austria	https://dx.doi.org/10.1101/2020.07.15.204339v1	2020-06-25
USA/NY-PV09192/2020	ncov	EPI_ISL_422548	?	2020-03-20	North America	USA	New York	Bronx	North America	USA	New York	genome	29716	Human	54	Male	B.1	GH	MSHS Clinical Microbiology Laboratories	MSHS Pathogen Surveillance Program	Ana S. Gonzalez-Reiche et al	https://www.gisaid.org	?	?	2020-04-11
USA/WA-S1122/2020	ncov	EPI_ISL_463612	?	2020-05-04	North America	USA	Washington	Pierce County	North America	USA	Washington	genome	29868	Human	?	?	B.1.21	GH	Washington State Department of Health	Seattle Flu Study	Chu et al et al	https://www.gisaid.org	?	?	2020-06-10
Netherlands/NA_106/2020	ncov	EPI_ISL_422655	?	2020-03-18	Europe	Netherlands	Netherlands		Europe	Netherlands	Netherlands	genome	29775	Human	?	?	B.1	GH	Dutch COVID-19 response team	Erasmus Medical Center	Bas Oude Munnink et al	https://www.gisaid.org	?	?	2020-04-11
Netherlands/NA_107/2020	ncov	EPI_ISL_422656	?	2020-03-18	Europe	Netherlands	Netherlands		Europe	Netherlands	Netherlands	genome	29775	Human	?	?	B.1	GH	Dutch COVID-19 response team	Erasmus Medical Center	Bas Oude Munnink et al	https://www.gisaid.org	?	?	2020-04-11
Oman/205024076/2020	ncov	EPI_ISL_457707	?	2020-03-24	Asia	Oman	Muscat		Asia	Oman	Muscat	genome	29837	Human	19	Male	B.1	GH	Oman-NIC	Department of Microbiology and Immunology- SQUH	Fahad Zadjali et al	https://www.gisaid.org	?	?	2020-06-02
USA/MD-HP00045/2020	ncov	EPI_ISL_457791	?	2020-03-17	North America	USA	Maryland		North America	USA	Maryland	genome	29782	Human	70	Male	B.1	GH	Johns Hopkins Hospital Department of Pathology	Johns Hopkins Hospital Department of Pathology	Peter M. Thielen et al	https://www.gisaid.org	?	?	2020-06-02
Israel/2113601/2020	ncov	EPI_ISL_447342	?	2020-04-15	Asia	Israel	Jerusalem District		Asia	Israel	Jerusalem District	genome	29782	Human	1	Male	B.1	GH	Clinical Virology Unit, Hadassah Hebrew University Medical Center	Stern Lab	Stern Lab et al	https://www.gisaid.org	Full genome viral sequences inform patterns of SARS-CoV-2 spread into and within Israel	https://dx.doi.org/10.1101/2020.05.21.20104521	2020-05-17
USA/WA-UW-4593/2020	ncov	EPI_ISL_429608	?	2020-03-31	North America	USA	Washington		North America	USA	Washington	genome	29853	Human	?	?	B.1	GH	UW Virology Lab	UW Virology Lab	Pavitra Roychoudhury et al	https://www.gisaid.org	?	?	2020-04-23
USA/NY-Wadsworth-22874-01/2020	ncov	EPI_ISL_426315	?	2020-03-19	North America	USA	New York	Onondaga County	North America	USA	New York	genome	29822	Human	61	Male	B.1	GH	Wadsworth Center, New York State Department.of Health	Wadsworth Center, New York State Department.of Health	Kirsten St. George et al	https://www.gisaid.org	?	?	2020-04-15
Sweden/20-07389/2020	ncov	EPI_ISL_434668	?	2020-04-15	Europe	Sweden	Vastmanland		Europe	Sweden	Vastmanland	genome	29903	Human	58	Male	B.1	GH	Kungsors VC	The Public Health Agency of Sweden	Jessica Karlsson et al	https://www.gisaid.org	?	?	2020-04-30
USA/CA-SR0240/2020	ncov	EPI_ISL_437566	?	2020-03-24	North America	USA	California	San Diego	North America	USA	California	genome	29899	Human	?	?	B.1	GH	Scripps Medical Laboratory	Andersen lab at Scripps Research	SEARCH Alliance San Diego with Michael Quigley et al	https://www.gisaid.org	?	?	2020-05-11
Sweden/20-51703/2020	ncov	EPI_ISL_469070	?	2020-05-26	Europe	Sweden	Stockholm		Europe	Sweden	Stockholm	genome	29903	Human	90	Female	B.1	GH	Surbrunns VC	The Public Health Agency of Sweden	Oskar Karlsson Lindsjo et al	https://www.gisaid.org	?	?	2020-06-17
Sweden/20-07377/2020	ncov	EPI_ISL_455101	?	2020-04-15	Europe	Sweden	Ostergotland		Europe	Sweden	Ostergotland	genome	29903	Human	52	Male	B.1	GH	Jourcentralen	The Public Health Agency of Sweden	Salvatore Ascione et al	https://www.gisaid.org	?	?	2020-05-29
Netherlands/Overijssel_28/2020	ncov	EPI_ISL_460817	?	2020-03-16	Europe	Netherlands	Overijssel		Europe	Netherlands	Overijssel	genome	29775	Human	?	?	B.1	GH	Dutch COVID-19 response team	Erasmus Medical Center	Bas Oude Munnink et al	https://www.gisaid.org	?	?	2020-06-06
USA/TX-HMH0124/2020	ncov	EPI_ISL_434824	?	2020-03-20	North America	USA	Texas	Greater Houston Area	North America	USA	Texas	genome	29782	Human	?	?	B.1.43	GH	Houston Methodist Hospital	Houston Methodist Hospital	S. Wesley Long et al	https://www.gisaid.org	Molecular Architecture of Early Dissemination and Evolution of the SARS-CoV-2 Virus in Metropolitan Houston, Texas	https://dx.doi.org/10.1101/2020.05.01.072652	2020-05-01
USA/SD-UW-MAYO73/2020	ncov	EPI_ISL_500517	?	2020-04-02	North America	USA	South Dakota		North America	USA	South Dakota	genome	29863	Human	?	?	B.1	GH	Mayo Clinic Laboratories	University of Washington Virology Lab	Pavitra Roychoudhury et al	https://www.gisaid.org	?	?	2020-07-29
USA/OR-PROV-174/2020	ncov	EPI_ISL_482424	?	2020-05-12	North America	USA	Oregon		North America	USA	Oregon	genome	29903	Human	?	Female	B.1	GH	Providence St. Joseph Health Molecular Genomics Laboratory	Providence St. Joseph Health Molecular Genomics Laboratory	Alexa K Dowdell et al	https://www.gisaid.org	Genomic heterogeneity and clinical characterization of SARS-CoV-2 in Oregon	https://www.medrxiv.org/content/10.1101/2020.07.30.20160069v1	2020-07-03
USA/FL-ACYG/2020	ncov	EPI_ISL_513269	?	2020-06-26	North America	USA	Florida	Miami	North America	USA	Florida	genome	29837	Human	64	Female	B.1	GH	University of Miami Immunology and Histocompatibility Laboratory	University of Miami Immunology and Histocompatibility Laboratory	Emilio Margolles-Clark et al	https://www.gisaid.org	?	?	2020-08-12
USA/FL-ACYH/2020	ncov	EPI_ISL_513270	?	2020-06-26	North America	USA	Florida	Miami	North America	USA	Florida	genome	29834	Human	64	Female	B.1	GH	University of Miami Immunology and Histocompatibility Laboratory	University of Miami Immunology and Histocompatibility Laboratory	Emilio Margolles-Clark et al	https://www.gisaid.org	?	?	2020-08-12
USA/WI-UW-1069/2020	ncov	EPI_ISL_516495	?	2020-07-31	North America	USA	Wisconsin	Dane County	North America	USA	Wisconsin	genome	29782	Human	?	?	B.1	GH	University of Wisconsin-Madison AIDS Vaccine Research Laboratories	University of Wisconsin-Madison AIDS Vaccine Research Laboratories	Gage Moreno et al	https://www.gisaid.org	?	?	2020-08-21
USA/WI-UW-1070/2020	ncov	EPI_ISL_516496	?	2020-08-05	North America	USA	Wisconsin	Grant County WI	North America	USA	Wisconsin	genome	29782	Human	?	?	B.1	GH	University of Wisconsin-Madison AIDS Vaccine Research Laboratories	University of Wisconsin-Madison AIDS Vaccine Research Laboratories	Gage Moreno et al	https://www.gisaid.org	?	?	2020-08-21
USA/OR-OHSU-1389/2020	ncov	EPI_ISL_509191	?	2020-07-16	North America	USA	Oregon	Multnomah County	North America	USA	Oregon	genome	29730	Human	43	Male	B.1	GH	OHSU Lab Services Molecular Microbiology Lab	Oregon SARS-CoV-2 Genome Sequencing Center	Brendan L. O'Connell et al	https://www.gisaid.org	?	?	2020-08-05
USA/DC-UW-1089/2020	ncov	EPI_ISL_516514	?	2020-07-27	North America	USA	Washington DC	District of Columbia County	North America	USA	Washington DC	genome	29782	Human	?	?	B.1	GH	University of Wisconsin-Madison AIDS Vaccine Research Laboratories	University of Wisconsin-Madison AIDS Vaccine Research Laboratories	Gage Moreno et al	https://www.gisaid.org	?	?	2020-08-21
USA/WI-UW-1102/2020	ncov	EPI_ISL_516527	?	2020-07-26	North America	USA	Wisconsin	Dane County	North America	USA	Wisconsin	genome	29782	Human	?	?	B.1	GH	University of Wisconsin-Madison AIDS Vaccine Research Laboratories	University of Wisconsin-Madison AIDS Vaccine Research Laboratories	Gage Moreno et al	https://www.gisaid.org	?	?	2020-08-21
USA/WI-UW-1101/2020	ncov	EPI_ISL_516526	?	2020-07-24	North America	USA	Wisconsin	Dane County	North America	USA	Wisconsin	genome	29782	Human	?	?	B.1	GH	University of Wisconsin-Madison AIDS Vaccine Research Laboratories	University of Wisconsin-Madison AIDS Vaccine Research Laboratories	Gage Moreno et al	https://www.gisaid.org	?	?	2020-08-21
USA/WI-UW-1049/2020	ncov	EPI_ISL_516475	?	2020-08-01	North America	USA	Wisconsin	Dane County	North America	USA	Wisconsin	genome	29782	Human	?	?	B.1	GH	University of Wisconsin-Madison AIDS Vaccine Research Laboratories	University of Wisconsin-Madison AIDS Vaccine Research Laboratories	Gage Moreno et al	https://www.gisaid.org	?	?	2020-08-21
USA/WI-UW-1066/2020	ncov	EPI_ISL_516492	?	2020-07-30	North America	USA	Wisconsin	Dane County	North America	USA	Wisconsin	genome	29782	Human	?	?	B.1	GH	University of Wisconsin-Madison AIDS Vaccine Research Laboratories	University of Wisconsin-Madison AIDS Vaccine Research Laboratories	Gage Moreno et al	https://www.gisaid.org	?	?	2020-08-21
USA/FL-BPHL-1022/2020	ncov	EPI_ISL_517912	?	2020-07-21	North America	USA	Florida		North America	USA	Florida	genome	29849	Human	?	?	B.1	GH	Florida Bureau of Public Health Laboratories	Florida Bureau of Public Health Laboratories	Sarah Schmedes et al	https://www.gisaid.org	?	?	2020-08-24
Belgium/UGent-140/2020	ncov	EPI_ISL_481231	?	2020-04-29	Europe	Belgium	Gent		Europe	Belgium	Gent	genome	29782	Human	?	?	B.1	GH	Lab voor klinische biologie	Onderzoeksgroep Virologie	Nick Vereecke et al	https://www.gisaid.org	?	?	2020-07-02
England/LOND-124C70E/2020	ncov	EPI_ISL_490426	?	2020	Europe	United Kingdom	England		Europe	United Kingdom	England	genome	29815	Human	?	?	B.1	GH	University College London Hospital	COVID-19 Genomics UK (COG-UK) Consortium	Judith Heaney et al	https://www.gisaid.org	?	?	2020-07-15
Wales/PHWC-26EBF/2020	ncov	EPI_ISL_422081	?	2020-03-30	Europe	United Kingdom	Wales		Europe	United Kingdom	Wales	genome	29798	Human	43	Male	B.1.122	GH	Wales Specialist Virology Centre	Public Health Wales Microbiology Cardiff	Catherine Moore et al	https://www.gisaid.org	Preliminary analysis of SARS-CoV-2 importation & establishment of UK transmission lineages	https://virological.org/t/preliminary-analysis-of-sars-cov-2-importation-establishment-of-uk-transmission-lineages/507	2020-04-10
Wales/PHWC-2B078/2020	ncov	EPI_ISL_432296	?	2020-04-08	Europe	United Kingdom	Wales		Europe	United Kingdom	Wales	genome	29812	Human	?	?	B.1.122	GH	Wales Specialist Virology Centre	Public Health Wales Microbiology Cardiff	Catherine Moore et al	https://www.gisaid.org	Preliminary analysis of SARS-CoV-2 importation & establishment of UK transmission lineages	https://virological.org/t/preliminary-analysis-of-sars-cov-2-importation-establishment-of-uk-transmission-lineages/507	2020-04-29
Wales/PHWC-160674/2020	ncov	EPI_ISL_472960	?	2020-04-19	Europe	United Kingdom	Wales		Europe	United Kingdom	Wales	genome	29860	Human	?	?	B.1.122	GH	Wales Specialist Virology Centre Sequencing lab: Pathogen Genomics Unit	COVID-19 Genomics UK (COG-UK) Consortium	Catherine Moore et al	https://www.gisaid.org	?	?	2020-06-23
Wales/PHWC-29D82/2020	ncov	EPI_ISL_432297	?	2020-04-04	Europe	United Kingdom	Wales		Europe	United Kingdom	Wales	genome	29837	Human	?	?	B.1.122	GH	Wales Specialist Virology Centre	Public Health Wales Microbiology Cardiff	Catherine Moore et al	https://www.gisaid.org	Preliminary analysis of SARS-CoV-2 importation & establishment of UK transmission lineages	https://virological.org/t/preliminary-analysis-of-sars-cov-2-importation-establishment-of-uk-transmission-lineages/507	2020-04-29
Wales/PHWC-26620/2020	ncov	EPI_ISL_422164	?	2020-03-26	Europe	United Kingdom	Wales		Europe	United Kingdom	Wales	genome	29879	Human	76	Male	B.1.122	GH	Wales Specialist Virology Centre	Public Health Wales Microbiology Cardiff	Catherine Moore et al	https://www.gisaid.org	Preliminary analysis of SARS-CoV-2 importation & establishment of UK transmission lineages	https://virological.org/t/preliminary-analysis-of-sars-cov-2-importation-establishment-of-uk-transmission-lineages/507	2020-04-10
Wales/PHWC-28C59/2020	ncov	EPI_ISL_445423	?	2020-04-02	Europe	United Kingdom	Wales		Europe	United Kingdom	Wales	genome	29900	Human	?	?	B.1	GH	Wales Specialist Virology Centre	Public Health Wales Microbiology Cardiff	Catherine Moore et al	https://www.gisaid.org	Preliminary analysis of SARS-CoV-2 importation & establishment of UK transmission lineages	https://virological.org/t/preliminary-analysis-of-sars-cov-2-importation-establishment-of-uk-transmission-lineages/507	2020-05-16
Spain/GA-002713/2020	ncov	EPI_ISL_467293	?	2020-04-07	Europe	Spain	Galicia	Valga	Europe	Spain	Galicia	genome	29803	Human	70	Female	B.1	GH	Hospital Cl√≠nico Universitario de Santiago de Compostela	SeqCOVID-SPAIN consortium/IBV(CSIC)	Jos√© Javier Costa Alcalde et al	https://www.gisaid.org	?	?	2020-06-12
Spain/GA-002719/2020	ncov	EPI_ISL_467297	?	2020-04-07	Europe	Spain	Galicia	Ames	Europe	Spain	Galicia	genome	29803	Human	66	Female	B.1	GH	Hospital Cl√≠nico Universitario de Santiago de Compostela	SeqCOVID-SPAIN consortium/IBV(CSIC)	Jos√© Javier Costa Alcalde et al	https://www.gisaid.org	?	?	2020-06-12
Norway/2388/2020	ncov	EPI_ISL_449793	?	2020-04-02	Europe	Norway	Norway		Europe	Norway	Norway	genome	29865	Human	?	?	B.1	GH	Dept. of Medical Microbiology, Stavanger University Hospital, Helse Stavanger HF	Norwegian Institute of Public Health, Department of Virology	Kathrine Stene-Johansen et al	https://www.gisaid.org	?	?	2020-05-19
Norway/2387/2020	ncov	EPI_ISL_449792	?	2020-04-05	Europe	Norway	Norway		Europe	Norway	Norway	genome	29861	Human	?	?	B.1	GH	Dept. of Medical Microbiology, Stavanger University Hospital, Helse Stavanger HF	Norwegian Institute of Public Health, Department of Virology	Kathrine Stene-Johansen et al	https://www.gisaid.org	?	?	2020-05-19
Norway/2390/2020	ncov	EPI_ISL_449794	?	2020-04-02	Europe	Norway	Norway		Europe	Norway	Norway	genome	29863	Human	?	?	B.1	GH	Dept. of Medical Microbiology, Stavanger University Hospital, Helse Stavanger HF	Norwegian Institute of Public Health, Department of Virology	Kathrine Stene-Johansen et al	https://www.gisaid.org	?	?	2020-05-19
USA/MD-MDH-0057/2020	ncov	EPI_ISL_509461	?	2020-05-26	North America	USA	Maryland		North America	USA	Maryland	genome	29894	Human	?	?	B.1	GH	Maryland Department of Health	Maryland Department of Health	Keller et al	https://www.gisaid.org	?	?	2020-08-05
USA/MD-MDH-0052/2020	ncov	EPI_ISL_509456	?	2020-05-26	North America	USA	Maryland		North America	USA	Maryland	genome	29854	Human	?	?	B.1	GH	Maryland Department of Health	Maryland Department of Health	Keller et al	https://www.gisaid.org	?	?	2020-08-05
USA/MD-MDH-0061/2020	ncov	EPI_ISL_509465	?	2020-05-26	North America	USA	Maryland		North America	USA	Maryland	genome	29866	Human	?	?	B.1	GH	Maryland Department of Health	Maryland Department of Health	Keller et al	https://www.gisaid.org	?	?	2020-08-05
USA/MD-MDH-0053/2020	ncov	EPI_ISL_509457	?	2020-05-26	North America	USA	Maryland		North America	USA	Maryland	genome	29826	Human	?	?	B.1	GH	Maryland Department of Health	Maryland Department of Health	Keller et al	https://www.gisaid.org	?	?	2020-08-05
USA/MD-MDH-0064/2020	ncov	EPI_ISL_509468	?	2020-05-25	North America	USA	Maryland		North America	USA	Maryland	genome	29859	Human	?	?	B.1	GH	Maryland Department of Health	Maryland Department of Health	Keller et al	https://www.gisaid.org	?	?	2020-08-05
USA/MD-MDH-0058/2020	ncov	EPI_ISL_509462	?	2020-05-25	North America	USA	Maryland		North America	USA	Maryland	genome	29857	Human	?	?	B.1	GH	Maryland Department of Health	Maryland Department of Health	Keller et al	https://www.gisaid.org	?	?	2020-08-05
USA/MD-MDH-0059/2020	ncov	EPI_ISL_509463	?	2020-05-25	North America	USA	Maryland		North America	USA	Maryland	genome	29833	Human	?	?	B.1	GH	Maryland Department of Health	Maryland Department of Health	Keller et al	https://www.gisaid.org	?	?	2020-08-05
USA/MD-MDH-0062/2020	ncov	EPI_ISL_509466	?	2020-05-26	North America	USA	Maryland		North America	USA	Maryland	genome	29834	Human	?	?	B.1	GH	Maryland Department of Health	Maryland Department of Health	Keller et al	https://www.gisaid.org	?	?	2020-08-05
USA/MD-MDH-0054/2020	ncov	EPI_ISL_509458	?	2020-05-26	North America	USA	Maryland		North America	USA	Maryland	genome	29892	Human	?	?	B.1	GH	Maryland Department of Health	Maryland Department of Health	Keller et al	https://www.gisaid.org	?	?	2020-08-05
USA/MD-MDH-0076/2020	ncov	EPI_ISL_509480	?	2020-05-25	North America	USA	Maryland		North America	USA	Maryland	genome	29827	Human	?	?	B.1	GH	Maryland Department of Health	Maryland Department of Health	Keller et al	https://www.gisaid.org	?	?	2020-08-05
USA/MD-MDH-0075/2020	ncov	EPI_ISL_509479	?	2020-05-25	North America	USA	Maryland		North America	USA	Maryland	genome	29846	Human	?	?	B.1	GH	Maryland Department of Health	Maryland Department of Health	Keller et al	https://www.gisaid.org	?	?	2020-08-05
USA/MD-MDH-0055/2020	ncov	EPI_ISL_509459	?	2020-05-26	North America	USA	Maryland		North America	USA	Maryland	genome	29850	Human	?	?	B.1	GH	Maryland Department of Health	Maryland Department of Health	Keller et al	https://www.gisaid.org	?	?	2020-08-05
USA/MD-MDH-0068/2020	ncov	EPI_ISL_509472	?	2020-05-25	North America	USA	Maryland		North America	USA	Maryland	genome	29890	Human	?	?	B.1	GH	Maryland Department of Health	Maryland Department of Health	Keller et al	https://www.gisaid.org	?	?	2020-08-05
USA/MD-MDH-0063/2020	ncov	EPI_ISL_509467	?	2020-05-26	North America	USA	Maryland		North America	USA	Maryland	genome	29867	Human	?	?	B.1	GH	Maryland Department of Health	Maryland Department of Health	Keller et al	https://www.gisaid.org	?	?	2020-08-05
USA/MD-MDH-0071/2020	ncov	EPI_ISL_509475	?	2020-05-25	North America	USA	Maryland		North America	USA	Maryland	genome	29870	Human	?	?	B.1	GH	Maryland Department of Health	Maryland Department of Health	Keller et al	https://www.gisaid.org	?	?	2020-08-05
USA/MD-MDH-0074/2020	ncov	EPI_ISL_509478	?	2020-05-23	North America	USA	Maryland		North America	USA	Maryland	genome	29864	Human	?	?	B.1	GH	Maryland Department of Health	Maryland Department of Health	Keller et al	https://www.gisaid.org	?	?	2020-08-05
USA/MD-MDH-0069/2020	ncov	EPI_ISL_509473	?	2020-05-25	North America	USA	Maryland		North America	USA	Maryland	genome	29859	Human	?	?	B.1	GH	Maryland Department of Health	Maryland Department of Health	Keller et al	https://www.gisaid.org	?	?	2020-08-05
USA/MD-MDH-0070/2020	ncov	EPI_ISL_509474	?	2020-05-25	North America	USA	Maryland		North America	USA	Maryland	genome	29893	Human	?	?	B.1	GH	Maryland Department of Health	Maryland Department of Health	Keller et al	https://www.gisaid.org	?	?	2020-08-05
USA/MD-MDH-0072/2020	ncov	EPI_ISL_509476	?	2020-05-25	North America	USA	Maryland		North America	USA	Maryland	genome	29864	Human	?	?	B.1	GH	Maryland Department of Health	Maryland Department of Health	Keller et al	https://www.gisaid.org	?	?	2020-08-05
USA/MD-MDH-0077/2020	ncov	EPI_ISL_509481	?	2020-05-25	North America	USA	Maryland		North America	USA	Maryland	genome	29866	Human	?	?	B.1	GH	Maryland Department of Health	Maryland Department of Health	Keller et al	https://www.gisaid.org	?	?	2020-08-05
USA/MD-MDH-0078/2020	ncov	EPI_ISL_509482	?	2020-05-25	North America	USA	Maryland		North America	USA	Maryland	genome	29855	Human	?	?	B.1	GH	Maryland Department of Health	Maryland Department of Health	Keller et al	https://www.gisaid.org	?	?	2020-08-05
USA/MD-MDH-0066/2020	ncov	EPI_ISL_509470	?	2020-05-25	North America	USA	Maryland		North America	USA	Maryland	genome	29853	Human	?	?	B.1	GH	Maryland Department of Health	Maryland Department of Health	Keller et al	https://www.gisaid.org	?	?	2020-08-05
USA/MD-MDH-0056/2020	ncov	EPI_ISL_509460	?	2020-05-26	North America	USA	Maryland		North America	USA	Maryland	genome	29826	Human	?	?	B.1	GH	Maryland Department of Health	Maryland Department of Health	Keller et al	https://www.gisaid.org	?	?	2020-08-05
USA/MD-MDH-0065/2020	ncov	EPI_ISL_509469	?	2020-05-25	North America	USA	Maryland		North America	USA	Maryland	genome	29854	Human	?	?	B.1	GH	Maryland Department of Health	Maryland Department of Health	Keller et al	https://www.gisaid.org	?	?	2020-08-05
USA/MD-MDH-0060/2020	ncov	EPI_ISL_509464	?	2020-05-25	North America	USA	Maryland		North America	USA	Maryland	genome	29869	Human	?	?	B.1	GH	Maryland Department of Health	Maryland Department of Health	Keller et al	https://www.gisaid.org	?	?	2020-08-05
Sweden/20-51900/2020	ncov	EPI_ISL_475533	?	2020-06-04	Europe	Sweden	Vastra Gotaland		Europe	Sweden	Vastra Gotaland	genome	29903	Human	35	Female	B.1	GH	Omtanken Grimmered	The Public Health Agency of Sweden	Oskar Karlsson Lindsjo et al	https://www.gisaid.org	?	?	2020-06-23
Sweden/20-51902/2020	ncov	EPI_ISL_475534	?	2020-06-04	Europe	Sweden	Vastra Gotaland		Europe	Sweden	Vastra Gotaland	genome	29903	Human	36	Male	B.1	GH	Omtanken Grimmered	The Public Health Agency of Sweden	Oskar Karlsson Lindsjo et al	https://www.gisaid.org	?	?	2020-06-23
USA/WA-UW-5947/2020	ncov	EPI_ISL_430932	?	2020-04-07	North America	USA	Washington		North America	USA	Washington	genome	29897	Human	?	?	B.1.21	GH	UW Virology Lab	UW Virology Lab	Pavitra Roychoudhury et al	https://www.gisaid.org	?	?	2020-04-28
USA/WA-UW-4109/2020	ncov	EPI_ISL_427241	?	2020-03-31	North America	USA	Washington		North America	USA	Washington	genome	29871	Human	?	?	B.1.21	GH	UW Virology Lab	UW Virology Lab	Pavitra Roychoudhury et al	https://www.gisaid.org	?	?	2020-04-17
USA/MI-MDHHS-SC20881/2020	ncov	EPI_ISL_471902	?	2020-05-15	North America	USA	Michigan		North America	USA	Michigan	genome	29799	Human	?	?	B.1	GH	Michigan Department of Health and Human Services, Bureau of Laboratories	Michigan Department of Health and Human Services, Bureau of Laboratories	Blankenship HM et al	https://www.gisaid.org	?	?	2020-06-22
USA/NY-Wadsworth-11380-01/2020	ncov	EPI_ISL_426049	?	2020-03-06	North America	USA	New York		North America	USA	New York	genome	29822	Human	37	Female	B.1	GH	Wadsworth Center, New York State Department.of Health	Wadsworth Center, New York State Department.of Health	Kirsten St. George et al	https://www.gisaid.org	?	?	2020-04-14
Finland/17A38S4/2020	ncov	EPI_ISL_481575	?	2020-04-17	Europe	Finland	Uusimaa		Europe	Finland	Uusimaa	genome	29744	Human	23	Male	B.1	GH	Department of Virology and Immunology, University of Helsinki and Helsinki University Hospital, Huslab Finland	Department of Virology, Faculty of Medicine, University of Helsinki, Helsinki, Finland	Teemu Smura et al	https://www.gisaid.org	?	?	2020-07-03
USA/WA-S1055/2020	ncov	EPI_ISL_463545	?	2020-04-30	North America	USA	Washington	Skagit County	North America	USA	Washington	genome	29857	Human	?	?	B.1.21	GH	Washington State Department of Health	Seattle Flu Study	Chu et al et al	https://www.gisaid.org	?	?	2020-06-10
USA/MI-MDHHS-SC20975/2020	ncov	EPI_ISL_507763	?	2020-03-27	North America	USA	Michigan		North America	USA	Michigan	genome	29824	Human	?	?	B.1	GH	Michigan Department of Health and Human Services, Bureau of Laboratories	Michigan Department of Health and Human Services, Bureau of Laboratories	Blankenship HM et al	https://www.gisaid.org	?	?	2020-08-03
USA/MI-UM-2006S000927/2020	ncov	EPI_ISL_484758	?	2020-03-27	North America	USA	Michigan		North America	USA	Michigan	genome	29782	Human	?	?	B.1	GH	University of Michigan Clinical Microbiology Laboratory	Lauring Lab, University of Michigan, Department of Microbiology and Immunology	Valesano et al. et al	https://www.gisaid.org	?	?	2020-07-08
USA/MI-MDHHS-SC21105/2020	ncov	EPI_ISL_507881	?	2020-03-26	North America	USA	Michigan		North America	USA	Michigan	genome	29821	Human	?	?	B.1	GH	Michigan Department of Health and Human Services, Bureau of Laboratories	Michigan Department of Health and Human Services, Bureau of Laboratories	Blankenship HM et al	https://www.gisaid.org	?	?	2020-08-03
England/HECH-2599E43/2020	ncov	EPI_ISL_482089	?	2020-05-06	Europe	United Kingdom	England		Europe	United Kingdom	England	genome	29782	Human	?	?	B.1	GH	Microbiology Department, Hereford County Hospital	Wellcome Sanger Institute for the COVID-19 Genomics UK Consortium	Alison Johnson et al	https://www.gisaid.org	?	?	2020-07-03
CostaRica/INC-0062/2020	ncov	EPI_ISL_512668	?	2020-06-19	North America	Costa Rica	Puntarenas	Corredores	North America	Costa Rica	Puntarenas	genome	29815	Human	44	Female	B.1	GH	Area De Salud Corredores	Inciensa, Instituto Costarricense de Investigaci√≥n y Ense√±anza en Nutrici√≥n y Salud	Francisco Duarte et al	https://www.gisaid.org	?	?	2020-08-11
USA/NY-NYUMC739/2020	ncov	EPI_ISL_451454	?	2020-03-26	North America	USA	New York	Bronx	North America	USA	New York	genome	29864	Human	57	Female	B.1	GH	NYU Langone Health	Departments of Pathology and Medicine, New York University School of Medicine	Maria Aguero-Rosenfeld et al	https://www.gisaid.org	?	?	2020-05-25
Finland/8May11S7/2020	ncov	EPI_ISL_481719	?	2020-05-08	Europe	Finland	Uusimaa		Europe	Finland	Uusimaa	genome	29744	Human	35	Male	B.1	GH	Department of Virology and Immunology, University of Helsinki and Helsinki University Hospital, Huslab Finland	Department of Virology, Faculty of Medicine, University of Helsinki, Helsinki, Finland	Teemu Smura et al	https://www.gisaid.org	?	?	2020-07-03
Finland/7May75S23/2020	ncov	EPI_ISL_481717	?	2020-05-07	Europe	Finland	Uusimaa		Europe	Finland	Uusimaa	genome	29744	Human	9	Male	B.1	GH	Department of Virology and Immunology, University of Helsinki and Helsinki University Hospital, Huslab Finland	Department of Virology, Faculty of Medicine, University of Helsinki, Helsinki, Finland	Teemu Smura et al	https://www.gisaid.org	?	?	2020-07-03
Finland/8May35S7/2020	ncov	EPI_ISL_481724	?	2020-05-08	Europe	Finland	Uusimaa		Europe	Finland	Uusimaa	genome	29744	Human	36	Male	B.1	GH	Department of Virology and Immunology, University of Helsinki and Helsinki University Hospital, Huslab Finland	Department of Virology, Faculty of Medicine, University of Helsinki, Helsinki, Finland	Teemu Smura et al	https://www.gisaid.org	?	?	2020-07-03
Finland/8May30S7/2020	ncov	EPI_ISL_481723	?	2020-05-08	Europe	Finland	Uusimaa		Europe	Finland	Uusimaa	genome	29744	Human	57	Female	B.1	GH	Department of Virology and Immunology, University of Helsinki and Helsinki University Hospital, Huslab Finland	Department of Virology, Faculty of Medicine, University of Helsinki, Helsinki, Finland	Teemu Smura et al	https://www.gisaid.org	?	?	2020-07-03
Finland/8May43S7/2020	ncov	EPI_ISL_481726	?	2020-05-08	Europe	Finland	Uusimaa		Europe	Finland	Uusimaa	genome	29744	Human	55	Male	B.1	GH	Department of Virology and Immunology, University of Helsinki and Helsinki University Hospital, Huslab Finland	Department of Virology, Faculty of Medicine, University of Helsinki, Helsinki, Finland	Teemu Smura et al	https://www.gisaid.org	?	?	2020-07-03
Finland/29A89S/2020	ncov	EPI_ISL_481638	?	2020-04-29	Europe	Finland	Uusimaa		Europe	Finland	Uusimaa	genome	29744	Human	?	?	B.1	GH	Department of Virology and Immunology, University of Helsinki and Helsinki University Hospital, Huslab Finland	Department of Virology, Faculty of Medicine, University of Helsinki, Helsinki, Finland	Teemu Smura et al	https://www.gisaid.org	?	?	2020-07-03
Finland/8May65S11/2020	ncov	EPI_ISL_481727	?	2020-05-08	Europe	Finland	Uusimaa		Europe	Finland	Uusimaa	genome	29744	Human	?	?	B.1	GH	Department of Virology and Immunology, University of Helsinki and Helsinki University Hospital, Huslab Finland	Department of Virology, Faculty of Medicine, University of Helsinki, Helsinki, Finland	Teemu Smura et al	https://www.gisaid.org	?	?	2020-07-03
USA/MI-QDX-28/2020	ncov	EPI_ISL_467869	?	2020-03-15	North America	USA	Michigan		North America	USA	Michigan	genome	29782	Human	58	Male	B.1	GH	Quest Diagnostics	Quest Diagnostics	Anderson et al	https://www.gisaid.org	?	?	2020-06-15
USA/NY-NYUMC214/2020	ncov	EPI_ISL_427509	?	2020-04-03	North America	USA	New York	Manhattan	North America	USA	New York	genome	29903	Human	58	Female	B.1	GH	NYU Langone Health	Departments of Pathology and Medicine, New York University School of Medicine	Maria Aguero-Rosenfeld et al	https://www.gisaid.org	Sequencing identifies multiple, early introductions of SARS-CoV2 to New York City Region	https://dx.doi.org/10.1101/2020.04.15.20064931	2020-04-18
England/LOND-D5022/2020	ncov	EPI_ISL_444194	?	2020-04-14	Europe	United Kingdom	England		Europe	United Kingdom	England	genome	29714	Human	?	?	B.1	GH	University College London, Great Ormond Street Hospital for Children NHS Foundation Trust, Imperial College Healthcare NHS Trust	COVID-19 Genomics UK (COG-UK) Consortium	Sergi Castellano et al	https://www.gisaid.org	Preliminary analysis of SARS-CoV-2 importation & establishment of UK transmission lineages	https://virological.org/t/preliminary-analysis-of-sars-cov-2-importation-establishment-of-uk-transmission-lineages/507	2020-05-13
Finland/6A962SIIC/2020	ncov	EPI_ISL_481712	?	2020-04-06	Europe	Finland	Uusimaa		Europe	Finland	Uusimaa	genome	29744	Human	24	Male	B.1	GH	Department of Virology and Immunology, University of Helsinki and Helsinki University Hospital, Huslab Finland	Department of Virology, Faculty of Medicine, University of Helsinki, Helsinki, Finland	Teemu Smura et al	https://www.gisaid.org	?	?	2020-07-03
Finland/14A51S15/2020	ncov	EPI_ISL_481552	?	2020-04-14	Europe	Finland	Uusimaa		Europe	Finland	Uusimaa	genome	29744	Human	67	Female	B.1	GH	Department of Virology and Immunology, University of Helsinki and Helsinki University Hospital, Huslab Finland	Department of Virology, Faculty of Medicine, University of Helsinki, Helsinki, Finland	Teemu Smura et al	https://www.gisaid.org	?	?	2020-07-03
Finland/6A973SIIC/2020	ncov	EPI_ISL_481713	?	2020-04-06	Europe	Finland	Uusimaa		Europe	Finland	Uusimaa	genome	29744	Human	38	Female	B.1	GH	Department of Virology and Immunology, University of Helsinki and Helsinki University Hospital, Huslab Finland	Department of Virology, Faculty of Medicine, University of Helsinki, Helsinki, Finland	Teemu Smura et al	https://www.gisaid.org	?	?	2020-07-03
Finland/2A77SVIIIA/2020	ncov	EPI_ISL_481654	?	2020-04-02	Europe	Finland	Uusimaa		Europe	Finland	Uusimaa	genome	29744	Human	22	Male	B.1	GH	Department of Virology and Immunology, University of Helsinki and Helsinki University Hospital, Huslab Finland	Department of Virology, Faculty of Medicine, University of Helsinki, Helsinki, Finland	Teemu Smura et al	https://www.gisaid.org	?	?	2020-07-03
Finland/2A82SVIIIA/2020	ncov	EPI_ISL_481655	?	2020-04-02	Europe	Finland	Uusimaa		Europe	Finland	Uusimaa	genome	29744	Human	62	Male	B.1	GH	Department of Virology and Immunology, University of Helsinki and Helsinki University Hospital, Huslab Finland	Department of Virology, Faculty of Medicine, University of Helsinki, Helsinki, Finland	Teemu Smura et al	https://www.gisaid.org	?	?	2020-07-03
Finland/17A10S4/2020	ncov	EPI_ISL_481572	?	2020-04-17	Europe	Finland	Uusimaa		Europe	Finland	Uusimaa	genome	29744	Human	12	Male	B.1	GH	Department of Virology and Immunology, University of Helsinki and Helsinki University Hospital, Huslab Finland	Department of Virology, Faculty of Medicine, University of Helsinki, Helsinki, Finland	Teemu Smura et al	https://www.gisaid.org	?	?	2020-07-03
Finland/20A21S5/2020	ncov	EPI_ISL_481596	?	2020-04-20	Europe	Finland	Uusimaa		Europe	Finland	Uusimaa	genome	29744	Human	85	Male	B.1	GH	Department of Virology and Immunology, University of Helsinki and Helsinki University Hospital, Huslab Finland	Department of Virology, Faculty of Medicine, University of Helsinki, Helsinki, Finland	Teemu Smura et al	https://www.gisaid.org	?	?	2020-07-03
USA/TX-HMH0425/2020	ncov	EPI_ISL_435008	?	2020-04-01	North America	USA	Texas	Greater Houston Area	North America	USA	Texas	genome	29782	Human	?	?	B.1	GH	Houston Methodist Hospital	Houston Methodist Hospital	S. Wesley Long et al	https://www.gisaid.org	Molecular Architecture of Early Dissemination and Evolution of the SARS-CoV-2 Virus in Metropolitan Houston, Texas	https://dx.doi.org/10.1101/2020.05.01.072652	2020-05-01
USA/TX-HMH0426/2020	ncov	EPI_ISL_435009	?	2020-04-01	North America	USA	Texas	Greater Houston Area	North America	USA	Texas	genome	29782	Human	?	?	B.1	GH	Houston Methodist Hospital	Houston Methodist Hospital	S. Wesley Long et al	https://www.gisaid.org	Molecular Architecture of Early Dissemination and Evolution of the SARS-CoV-2 Virus in Metropolitan Houston, Texas	https://dx.doi.org/10.1101/2020.05.01.072652	2020-05-01
USA/MI-QDX-183/2020	ncov	EPI_ISL_494522	?	2020-04-27	North America	USA	Michigan		North America	USA	Michigan	genome	29782	Human	65	Female	B.1	GH	Quest Diagnostics	Quest Diagnostics	Anderson et al	https://www.gisaid.org	?	?	2020-07-22
Australia/VIC211/2020	ncov	EPI_ISL_419906	?	2020-03-20	Oceania	Australia	Victoria		Oceania	Australia	Victoria	genome	29899	Human	26	?	B.1	GH	Victorian Infectious Diseases Reference Laboratory (VIDRL)	Victorian Infectious Diseases Reference Laboratory and Microbiological Diagnostic Unit Public Health Laboratory, Doherty Institute	Caly L. et al	https://www.gisaid.org	Tracking the COVID-19 pandemic in Australia using genomics	https://dx.doi.org/10.1101/2020.05.12.20099929	2020-04-03
Australia/VIC267/2020	ncov	EPI_ISL_419960	?	2020-03-22	Oceania	Australia	Victoria		Oceania	Australia	Victoria	genome	29865	Human	50	Male	B.1	GH	Victorian Infectious Diseases Reference Laboratory (VIDRL)	Victorian Infectious Diseases Reference Laboratory and Microbiological Diagnostic Unit Public Health Laboratory, Doherty Institute	Caly L. et al	https://www.gisaid.org	Tracking the COVID-19 pandemic in Australia using genomics	https://dx.doi.org/10.1101/2020.05.12.20099929	2020-04-03
Sweden/KI-CTMR-V300037768-8A/2020	ncov	EPI_ISL_444491	?	2020-03	Europe	Sweden	Stockholm		Europe	Sweden	Stockholm	genome	29890	Human	?	?	B.1	GH	Karolinska Universitetslaboratoriet	CTMR, Karolinska Institutet, Stockholm, Sweden	Yue Hu et al	https://www.gisaid.org	?	?	2020-05-13
USA/NY-NYUMC648/2020	ncov	EPI_ISL_444765	?	2020-03-30	North America	USA	New York	Westchester County	North America	USA	New York	genome	29902	Human	38	Female	B.1	GH	NYU Langone Health	Departments of Pathology and Medicine, New York University School of Medicine	Maria Aguero-Rosenfeld et al	https://www.gisaid.org	?	?	2020-05-14
Australia/VIC546/2020	ncov	EPI_ISL_426809	?	2020-03-24	Oceania	Australia	Victoria		Oceania	Australia	Victoria	genome	29862	Human	25	Male	B.1	GH	Victorian Infectious Diseases Reference Laboratory (VIDRL)	Microbiological Diagnostic Unit Public Health Laboratory and Victorian Infectious Diseases Reference Laboratory, Doherty Institute	Caly L. et al	https://www.gisaid.org	Tracking the COVID-19 pandemic in Australia using genomics	https://dx.doi.org/10.1101/2020.05.12.20099929	2020-04-17
Australia/VIC533/2020	ncov	EPI_ISL_426799	?	2020-03-24	Oceania	Australia	Victoria		Oceania	Australia	Victoria	genome	29818	Human	27	Male	B.1	GH	Victorian Infectious Diseases Reference Laboratory (VIDRL)	Microbiological Diagnostic Unit Public Health Laboratory and Victorian Infectious Diseases Reference Laboratory, Doherty Institute	Caly L. et al	https://www.gisaid.org	Tracking the COVID-19 pandemic in Australia using genomics	https://dx.doi.org/10.1101/2020.05.12.20099929	2020-04-17
Australia/VIC725/2020	ncov	EPI_ISL_427006	?	2020-03-28	Oceania	Australia	Victoria		Oceania	Australia	Victoria	genome	29816	Human	34	Female	B.1	GH	Victorian Infectious Diseases Reference Laboratory (VIDRL)	Microbiological Diagnostic Unit Public Health Laboratory and Victorian Infectious Diseases Reference Laboratory, Doherty Institute	Caly L. et al	https://www.gisaid.org	?	?	2020-04-17
Australia/VIC932/2020	ncov	EPI_ISL_427160	?	2020-03-31	Oceania	Australia	Victoria		Oceania	Australia	Victoria	genome	29865	Human	53	Female	B.1	GH	Victorian Infectious Diseases Reference Laboratory (VIDRL)	Microbiological Diagnostic Unit Public Health Laboratory and Victorian Infectious Diseases Reference Laboratory, Doherty Institute	Caly L. et al	https://www.gisaid.org	Tracking the COVID-19 pandemic in Australia using genomics	https://dx.doi.org/10.1101/2020.05.12.20099929	2020-04-17
Australia/VIC644/2020	ncov	EPI_ISL_426940	?	2020-03-28	Oceania	Australia	Victoria		Oceania	Australia	Victoria	genome	29815	Human	28	Female	B.1	GH	Victorian Infectious Diseases Reference Laboratory (VIDRL)	Microbiological Diagnostic Unit Public Health Laboratory and Victorian Infectious Diseases Reference Laboratory, Doherty Institute	Caly L. et al	https://www.gisaid.org	Tracking the COVID-19 pandemic in Australia using genomics	https://dx.doi.org/10.1101/2020.05.12.20099929	2020-04-17
Finland/11May91S10/2020	ncov	EPI_ISL_481537	?	2020-05-11	Europe	Finland	Uusimaa		Europe	Finland	Uusimaa	genome	29744	Human	?	?	B.1	GH	Department of Virology and Immunology, University of Helsinki and Helsinki University Hospital, Huslab Finland	Department of Virology, Faculty of Medicine, University of Helsinki, Helsinki, Finland	Teemu Smura et al	https://www.gisaid.org	?	?	2020-07-03
USA/NY-NYUMC467/2020	ncov	EPI_ISL_435532	?	2020-04-16	North America	USA	New York	Brooklyn	North America	USA	New York	genome	29894	Human	51	Female	B.1	GH	NYU Langone Health	Departments of Pathology and Medicine, New York University School of Medicine	Maria Aguero-Rosenfeld et al	https://www.gisaid.org	?	?	2020-05-05
USA/NY-NYUMC423/2020	ncov	EPI_ISL_435490	?	2020-04-22	North America	USA	New York	Manhattan	North America	USA	New York	genome	29901	Human	30	Female	B.1	GH	NYU Langone Health	Departments of Pathology and Medicine, New York University School of Medicine	Maria Aguero-Rosenfeld et al	https://www.gisaid.org	?	?	2020-05-05
USA/WA-S870/2020	ncov	EPI_ISL_463360	?	2020-04-24	North America	USA	Washington	Snohomish County	North America	USA	Washington	genome	29857	Human	?	?	B.1.21	GH	Washington State Department of Health	Seattle Flu Study	Chu et al et al	https://www.gisaid.org	?	?	2020-06-10
USA/WA-S867/2020	ncov	EPI_ISL_463357	?	2020-04-24	North America	USA	Washington	Snohomish County	North America	USA	Washington	genome	29868	Human	?	?	B.1.21	GH	Washington State Department of Health	Seattle Flu Study	Chu et al et al	https://www.gisaid.org	?	?	2020-06-10
USA/WA-S925/2020	ncov	EPI_ISL_463415	?	2020-04-24	North America	USA	Washington	Snohomish County	North America	USA	Washington	genome	29855	Human	?	?	B.1.21	GH	Washington State Department of Health	Seattle Flu Study	Chu et al et al	https://www.gisaid.org	?	?	2020-06-10
Sweden/20-51264/2020	ncov	EPI_ISL_455104	?	2020-05-06	Europe	Sweden	Uppsala		Europe	Sweden	Uppsala	genome	29903	Human	47	Female	B.1	GH	Ulltuna Vardcentral	The Public Health Agency of Sweden	Heidi Lindback et al	https://www.gisaid.org	?	?	2020-05-29
USA/WA-S797/2020	ncov	EPI_ISL_449967	?	2020-04-16	North America	USA	Washington	Snohomish County	North America	USA	Washington	genome	29868	Human	?	?	B.1.21	GH	Washington State Department of Health	Seattle Flu Study	Chu et al et al	https://www.gisaid.org	?	?	2020-05-19
USA/WA-UW-1824/2020	ncov	EPI_ISL_424274	?	2020-03-22	North America	USA	Washington		North America	USA	Washington	genome	30086	Human	?	?	B.1.21	GH	UW Virology Lab	UW Virology Lab	Pavitra Roychoudhury et al	https://www.gisaid.org	?	?	2020-04-12
USA/PA-MGEL89/2020	ncov	EPI_ISL_454372	?	2020-03-31	North America	USA	Pennsylvania	Pittsburgh	North America	USA	Pennsylvania	genome	29840	Human	?	?	B.1	GH	UPMC Clinical Microbiology Laboratory	Microbial Genome Sequencing Center, Microbial Genomic Epidemiological Laboratory	Mustapha M. Mustapha et al	https://www.gisaid.org	?	?	2020-05-28
Finland/9A798S11A/2020	ncov	EPI_ISL_481737	?	2020-04-09	Europe	Finland	Uusimaa		Europe	Finland	Uusimaa	genome	29744	Human	60	Female	B.1	GH	Department of Virology and Immunology, University of Helsinki and Helsinki University Hospital, Huslab Finland	Department of Virology, Faculty of Medicine, University of Helsinki, Helsinki, Finland	Teemu Smura et al	https://www.gisaid.org	?	?	2020-07-03
Finland/17A63S4/2020	ncov	EPI_ISL_481581	?	2020-04-17	Europe	Finland	Uusimaa		Europe	Finland	Uusimaa	genome	29744	Human	31	Male	B.1	GH	Department of Virology and Immunology, University of Helsinki and Helsinki University Hospital, Huslab Finland	Department of Virology, Faculty of Medicine, University of Helsinki, Helsinki, Finland	Teemu Smura et al	https://www.gisaid.org	?	?	2020-07-03
Finland/12A22SVI/2020	ncov	EPI_ISL_481538	?	2020-04-12	Europe	Finland	Uusimaa		Europe	Finland	Uusimaa	genome	29744	Human	37	Female	B.1	GH	Department of Virology and Immunology, University of Helsinki and Helsinki University Hospital, Huslab Finland	Department of Virology, Faculty of Medicine, University of Helsinki, Helsinki, Finland	Teemu Smura et al	https://www.gisaid.org	?	?	2020-07-03
Finland/3A26S9/2020	ncov	EPI_ISL_481666	?	2020-04-03	Europe	Finland	Uusimaa		Europe	Finland	Uusimaa	genome	29744	Human	28	Female	B.1	GH	Department of Virology and Immunology, University of Helsinki and Helsinki University Hospital, Huslab Finland	Department of Virology, Faculty of Medicine, University of Helsinki, Helsinki, Finland	Teemu Smura et al	https://www.gisaid.org	?	?	2020-07-03
Finland/5May36S12/2020	ncov	EPI_ISL_481698	?	2020-05-05	Europe	Finland	Uusimaa		Europe	Finland	Uusimaa	genome	29744	Human	41	Male	B.1	GH	Department of Virology and Immunology, University of Helsinki and Helsinki University Hospital, Huslab Finland	Department of Virology, Faculty of Medicine, University of Helsinki, Helsinki, Finland	Teemu Smura et al	https://www.gisaid.org	?	?	2020-07-03
Finland/12A70SVIIC/2020	ncov	EPI_ISL_481548	?	2020-04-12	Europe	Finland	Uusimaa		Europe	Finland	Uusimaa	genome	29744	Human	38	Female	B.1	GH	Department of Virology and Immunology, University of Helsinki and Helsinki University Hospital, Huslab Finland	Department of Virology, Faculty of Medicine, University of Helsinki, Helsinki, Finland	Teemu Smura et al	https://www.gisaid.org	?	?	2020-07-03
Finland/17A37S12/2020	ncov	EPI_ISL_481574	?	2020-04-17	Europe	Finland	Uusimaa		Europe	Finland	Uusimaa	genome	29744	Human	79	Male	B.1	GH	Department of Virology and Immunology, University of Helsinki and Helsinki University Hospital, Huslab Finland	Department of Virology, Faculty of Medicine, University of Helsinki, Helsinki, Finland	Teemu Smura et al	https://www.gisaid.org	?	?	2020-07-03
England/CAMB-84BC7/2020	ncov	EPI_ISL_440526	?	2020-03-11	Europe	United Kingdom	England		Europe	United Kingdom	England	genome	29782	Human	?	?	B.1	GH	Department of Pathology, University of Cambridge	Wellcome Sanger Institute for the COVID-19 Genomics UK Consortium	Luke W Meredith et al	https://www.gisaid.org	Preliminary analysis of SARS-CoV-2 importation & establishment of UK transmission lineages	https://virological.org/t/preliminary-analysis-of-sars-cov-2-importation-establishment-of-uk-transmission-lineages/507	2020-05-12
USA/MD-MDH-0038/2020	ncov	EPI_ISL_486917	?	2020-04-09	North America	USA	Maryland		North America	USA	Maryland	genome	29846	Human	?	?	B.1	GH	Maryland Department of Health	Maryland Department of Health	Keller et al	https://www.gisaid.org	?	?	2020-07-10
USA/VA-DCLS-0132/2020	ncov	EPI_ISL_437771	?	2020-04-14	North America	USA	Virginia		North America	USA	Virginia	genome	29901	Human	?	?	B.1	GH	Virginia DCLS	Virginia DCLS	Virginia DCLS et al	https://www.gisaid.org	?	?	2020-05-11
USA/NY-NYUMC180/2020	ncov	EPI_ISL_427476	?	2020-04-01	North America	USA	New York	Brooklyn	North America	USA	New York	genome	29902	Human	64	Female	B.1	GH	NYU Langone Health	Departments of Pathology and Medicine, New York University School of Medicine	Maria Aguero-Rosenfeld et al	https://www.gisaid.org	Sequencing identifies multiple, early introductions of SARS-CoV2 to New York City Region	https://dx.doi.org/10.1101/2020.04.15.20064931	2020-04-18
USA/NY-NYUMC28/2020	ncov	EPI_ISL_418974	?	2020-03-17	North America	USA	New York	Manhattan	North America	USA	New York	genome	29862	Human	75	Male	B.1	GH	NYU Langone Health	Department of Pathology and Medicine, New York University School of Medicine	Maria Aguero-Rosenfeld et al	https://www.gisaid.org	Sequencing identifies multiple, early introductions of SARS-CoV2 to New York City Region	https://dx.doi.org/10.1101/2020.04.15.20064931	2020-03-31
USA/TX-HMH0121/2020	ncov	EPI_ISL_434821	?	2020-03-20	North America	USA	Texas	Greater Houston Area	North America	USA	Texas	genome	29782	Human	?	?	B.1	GH	Houston Methodist Hospital	Houston Methodist Hospital	S. Wesley Long et al	https://www.gisaid.org	Molecular Architecture of Early Dissemination and Evolution of the SARS-CoV-2 Virus in Metropolitan Houston, Texas	https://dx.doi.org/10.1101/2020.05.01.072652	2020-05-01
USA/NY-NYUMC15/2020	ncov	EPI_ISL_418200	?	2020-03-17	North America	USA	New York	Manhattan	North America	USA	New York	genome	29843	Human	57	Male	B.1	GH	NYU Langone Health	Department of Pathology and Medicine, New York University School of Medicine	Margaret Black et al	https://www.gisaid.org	Sequencing identifies multiple, early introductions of SARS-CoV2 to New York City Region	https://dx.doi.org/10.1101/2020.04.15.20064931	2020-03-28
England/BRIS-12314F/2020	ncov	EPI_ISL_442741	?	2020-04-05	Europe	United Kingdom	England		Europe	United Kingdom	England	genome	29782	Human	?	?	B.1	GH	PHE South West Regional Laboratory, National Infection Service	Wellcome Sanger Institute for the COVID-19 Genomics UK Consortium	Stephanie Hutchings et al	https://www.gisaid.org	Preliminary analysis of SARS-CoV-2 importation & establishment of UK transmission lineages	https://virological.org/t/preliminary-analysis-of-sars-cov-2-importation-establishment-of-uk-transmission-lineages/507	2020-05-12
USA/NV-NSPHL-A0036/2020	ncov	EPI_ISL_515321	?	2020-03-22	North America	USA	California		North America	USA	California	genome	29901	Human	?	?	B.1	GH	Nevada State Public Health Laboratory	Nevada State Public Health Laboratory	Richard Tillett et al	https://www.gisaid.org	?	?	2020-08-19
USA/CA-CSMC121/2020	ncov	EPI_ISL_475598	?	2020-04-05	North America	USA	California	Los Angeles County	North America	USA	California	genome	29903	Human	74	Female	B.1	GH	Cedars-Sinai Medical Center, Department of Pathology & Laboratory Medicine, Molecular Pathology Laboratory	Cedars-Sinai Medical Center, Molecular Pathology Laboratory of Department of Pathology & Laboratory Medicine and Genomic Core	Wenjuan Zhang et al	https://www.gisaid.org	?	?	2020-06-23
USA/NY-NYUMC613/2020	ncov	EPI_ISL_444730	?	2020-04-02	North America	USA	New York	Bronx	North America	USA	New York	genome	29902	Human	39	Female	B.1	GH	NYU Langone Health	Departments of Pathology and Medicine, New York University School of Medicine	Maria Aguero-Rosenfeld et al	https://www.gisaid.org	?	?	2020-05-14
USA/WI-UW-837/2020	ncov	EPI_ISL_509844	?	2020-05-03	North America	USA	Wisconsin	Milwaukee County	North America	USA	Wisconsin	genome	29782	Human	?	?	B.1	GH	University of Wisconsin-Madison AIDS Vaccine Research Laboratories	University of Wisconsin-Madison AIDS Vaccine Research Laboratories	Gage Moreno et al	https://www.gisaid.org	?	?	2020-08-05
USA/WI-UW-328/2020	ncov	EPI_ISL_436622	?	2020-04-26	North America	USA	Wisconsin	Milwaukee County	North America	USA	Wisconsin	genome	29782	Human	?	?	B.1	GH	University of Wisconsin-Madison AIDS Vaccine Research Laboratories	University of Wisconsin-Madison AIDS Vaccine Research Laboratories	Gage Moreno et al	https://www.gisaid.org	Distinct patterns of SARS-CoV-2 transmission in two nearby communities in Wisconsin, USA	https://www.medrxiv.org/content/10.1101/2020.07.09.20149104v1	2020-05-06
USA/WI-UW-810/2020	ncov	EPI_ISL_509819	?	2020-06-18	North America	USA	Wisconsin	Milwaukee County	North America	USA	Wisconsin	genome	29782	Human	?	?	B.1	GH	University of Wisconsin-Madison AIDS Vaccine Research Laboratories	University of Wisconsin-Madison AIDS Vaccine Research Laboratories	Gage Moreno et al	https://www.gisaid.org	?	?	2020-08-05
France/IDF2412/2020	ncov	EPI_ISL_421502	?	2020-03-12	Europe	France	Ile de France	Saint Germain en Laye	Europe	France	Ile de France	genome	29782	Human	90	Male	B.1	GH	Parc des Dames	National Reference Center for Viruses of Respiratory Infections, Institut Pasteur, Paris	M√©lanie Albert et al	https://www.gisaid.org	?	?	2020-04-08
England/CAMB-796B5/2020	ncov	EPI_ISL_441214	?	2020-04-03	Europe	United Kingdom	England		Europe	United Kingdom	England	genome	29782	Human	?	?	B.1	GH	Department of Pathology, University of Cambridge	Wellcome Sanger Institute for the COVID-19 Genomics UK Consortium	Luke W Meredith et al	https://www.gisaid.org	Preliminary analysis of SARS-CoV-2 importation & establishment of UK transmission lineages	https://virological.org/t/preliminary-analysis-of-sars-cov-2-importation-establishment-of-uk-transmission-lineages/507	2020-05-12
England/LOND-124CDB1/2020	ncov	EPI_ISL_507043	?	2020-03-28	Europe	United Kingdom	England		Europe	United Kingdom	England	genome	29816	Human	?	?	B.1	GH	University College London Hospital	COVID-19 Genomics UK (COG-UK) Consortium	Judith Heaney et al	https://www.gisaid.org	?	?	2020-08-03
Denmark/ALAB-HH-139/2020	ncov	EPI_ISL_452018	?	2020-03-11	Europe	Denmark	Denmark		Europe	Denmark	Denmark	genome	29782	Human	?	?	B.1	GH	Department of Clinical Microbiology, Copenhagen University Hospital, Hvidovre, Kettegaard Alle 30, 2650 Hvidovre.	Albertsen lab, Department of Chemistry and Bioscience, Aalborg University, Denmark	Rasmus Kirkegaard et al	https://www.gisaid.org	?	?	2020-05-26
England/CAMB-7508E/2020	ncov	EPI_ISL_440386	?	2020-03-16	Europe	United Kingdom	England		Europe	United Kingdom	England	genome	29782	Human	?	?	B.1	GH	Department of Pathology, University of Cambridge	Wellcome Sanger Institute for the COVID-19 Genomics UK Consortium	Luke W Meredith et al	https://www.gisaid.org	Preliminary analysis of SARS-CoV-2 importation & establishment of UK transmission lineages	https://virological.org/t/preliminary-analysis-of-sars-cov-2-importation-establishment-of-uk-transmission-lineages/507	2020-05-12
USA/MN-MDH-89/2020	ncov	EPI_ISL_460071	?	2020-03-18	North America	USA	Minnesota		North America	USA	Minnesota	genome	29831	Human	?	?	B.1	GH	Minnesota Department of Health, Public Health Laboratory	Minnesota Department of Health, Public Health Laboratory	Matt Plumb et al	https://www.gisaid.org	?	?	2020-06-05
USA/MN-MDH-143/2020	ncov	EPI_ISL_427282	?	2020-03-22	North America	USA	Minnesota		North America	USA	Minnesota	genome	29782	Human	?	?	B.1	GH	Minnesota Department of Health, Public Health Laboratory	Minnesota Department of Health, Public Health Laboratory	Matt Plumb et al	https://www.gisaid.org	?	?	2020-04-17
England/BRIS-13106F/2020	ncov	EPI_ISL_501591	?	2020-03-26	Europe	United Kingdom	England		Europe	United Kingdom	England	genome	29782	Human	?	?	B.1	GH	PHE South West Regional Laboratory, National Infection Service	Wellcome Sanger Institute for the COVID-19 Genomics UK Consortium	Stephanie Hutchings et al	https://www.gisaid.org	?	?	2020-07-31
England/BRIS-124AE9/2020	ncov	EPI_ISL_443787	?	2020-03-26	Europe	United Kingdom	England		Europe	United Kingdom	England	genome	29782	Human	?	?	B.1	GH	PHE South West Regional Laboratory, National Infection Service	Wellcome Sanger Institute for the COVID-19 Genomics UK Consortium	Stephanie Hutchings et al	https://www.gisaid.org	Preliminary analysis of SARS-CoV-2 importation & establishment of UK transmission lineages	https://virological.org/t/preliminary-analysis-of-sars-cov-2-importation-establishment-of-uk-transmission-lineages/507	2020-05-12
Denmark/ALAB-HH-128/2020	ncov	EPI_ISL_452009	?	2020-03-11	Europe	Denmark	Denmark		Europe	Denmark	Denmark	genome	29837	Human	?	?	B.1	O	Department of Clinical Microbiology, Copenhagen University Hospital, Hvidovre, Kettegaard Alle 30, 2650 Hvidovre.	Albertsen lab, Department of Chemistry and Bioscience, Aalborg University, Denmark	Rasmus Kirkegaard et al	https://www.gisaid.org	?	?	2020-05-26
Turkey/HSGM-942/2020	ncov	EPI_ISL_437315	?	2020-03-26	Europe	Turkey	Ankara		Europe	Turkey	Ankara	genome	29897	Human	33	Female	B.1	O	Ministry of Health Turkey	Ministry of Health Turkey	Fatma Bayrakdar et al	https://www.gisaid.org	?	?	2020-05-08
USA/SC-DHEC-0085/2020	ncov	EPI_ISL_491107	?	2020-04-24	North America	USA	South Carolina	Richland County SC	North America	USA	South Carolina	genome	29815	Human	?	?	B.1	O	SC Department of Health and Environmental Control	SC Department of Health and Environmental Control	Flores et al	https://www.gisaid.org	?	?	2020-07-15
Israel/130710217/2020	ncov	EPI_ISL_447462	?	2020-04-16	Asia	Israel	Tel Aviv District		Asia	Israel	Tel Aviv District	genome	29781	Human	56	Male	B.1	O	Clinical Microbiology Laboratory, Sheba Medical Center	Stern Lab	Stern Lab et al	https://www.gisaid.org	Full genome viral sequences inform patterns of SARS-CoV-2 spread into and within Israel	https://dx.doi.org/10.1101/2020.05.21.20104521	2020-05-17
Australia/VIC227/2020	ncov	EPI_ISL_419922	?	2020-03-20	Oceania	Australia	Victoria		Oceania	Australia	Victoria	genome	29866	Human	75	Male	B.1	O	Victorian Infectious Diseases Reference Laboratory (VIDRL)	Victorian Infectious Diseases Reference Laboratory and Microbiological Diagnostic Unit Public Health Laboratory, Doherty Institute	Caly L. et al	https://www.gisaid.org	Tracking the COVID-19 pandemic in Australia using genomics	https://dx.doi.org/10.1101/2020.05.12.20099929	2020-04-03
USA/CA-SR0119/2020	ncov	EPI_ISL_445110	?	2020-03-26	North America	USA	California	San Diego	North America	USA	California	genome	29898	Human	?	?	B.1	O	UC San Diego Center for Advanced Laboratory Medicine	Andersen lab at Scripps Research	SEARCH Alliance San Diego with David Pride et al	https://www.gisaid.org	?	?	2020-05-15
Germany/NW-HHU-15/2020	ncov	EPI_ISL_417460	?	2020-03-11	Europe	Germany	North Rhine Westphalia	Duesseldorf	Europe	Germany	North Rhine Westphalia	genome	29782	Human	?	?	B	O	Center of Medical Microbiology, Virology, and Hospital Hygiene, University of Duesseldorf	Center of Medical Microbiology, Virology, and Hospital Hygiene, University of Duesseldorf	Ortwin Adams et al	https://www.gisaid.org	Genetic structure of SARS-CoV-2 in Western Germany reflects clonal superspreading and multiple independent introduction events	https://dx.doi.org/10.1101/2020.04.25.20079517	2020-03-26
USA/MI-MDHHS-SC20697/2020	ncov	EPI_ISL_471721	?	2020-04-27	North America	USA	Michigan		North America	USA	Michigan	genome	29813	Human	?	?	B.1	GH	Michigan Department of Health and Human Services, Bureau of Laboratories	Michigan Department of Health and Human Services, Bureau of Laboratories	Blankenship HM et al	https://www.gisaid.org	?	?	2020-06-22
Israel/130710062/2020	ncov	EPI_ISL_447469	?	2020-04-14	Asia	Israel	Tel Aviv District		Asia	Israel	Tel Aviv District	genome	29782	Human	47	Male	B.1	G	Clinical Microbiology Laboratory, Sheba Medical Center	Stern Lab	Stern Lab et al	https://www.gisaid.org	Full genome viral sequences inform patterns of SARS-CoV-2 spread into and within Israel	https://dx.doi.org/10.1101/2020.05.21.20104521	2020-05-17
USA/CA-CZB-1131/2020	ncov	EPI_ISL_445179	?	2020-03-31	North America	USA	California	San Francisco	North America	USA	California	genome	29863	Human	?	?	B.1	O	UCSF Clinical Microbiology Laboratory	Chan-Zuckerberg Biohub	CZB Cliahub Consortium et al	https://www.gisaid.org	?	?	2020-05-15
USA/LA-EVTL051/2020	ncov	EPI_ISL_451212	?	2020-04-23	North America	USA	Louisiana	Morehouse Parish	North America	USA	Louisiana	genome	29840	Human	33	Female	B.1	GH	LSUHS Emerging Viral Threat Laboratory	Microbial Genome Sequencing Center	Jeremy P. Kamil et al	https://www.gisaid.org	?	?	2020-05-24
Spain/CT-003176/2020	ncov	EPI_ISL_510265	?	2020-03-07	Europe	Spain	Catalunya	Barcelona	Europe	Spain	Catalunya	genome	29858	Human	47	Male	B.1	GH	Hospital de la Santa Creu i Sant Pau. Servicio de Microbiolog√≠a	SeqCOVID-SPAIN consortium/IBV(CSIC)	Ferran Navarro et al	https://www.gisaid.org	?	?	2020-08-06
USA/MI-MDHHS-SC21139/2020	ncov	EPI_ISL_507915	?	2020-03-30	North America	USA	Michigan		North America	USA	Michigan	genome	29801	Human	?	?	B.1	GH	Michigan Department of Health and Human Services, Bureau of Laboratories	Michigan Department of Health and Human Services, Bureau of Laboratories	Blankenship HM et al	https://www.gisaid.org	?	?	2020-08-03
USA/NY-SURV0710/2020	ncov	EPI_ISL_436073	?	2020-03-17	North America	USA	New York	New York City	North America	USA	New York	genome	29882	Human	?	?	B.1	O	NYC Department of Health and Mental Hygiene	Pathogen Discovery, Respiratory Viruses Branch, Division of Viral Diseases, Centers for Disease Control and Prevention	Ying Tao et al	https://www.gisaid.org	?	?	2020-05-05
USA/DC-CDC-9096/2020	ncov	EPI_ISL_436040	?	2020-03-20	North America	USA	Washington DC		North America	USA	Washington DC	genome	29882	Human	59	Male	B.1	O	DC Public Health Lab Dept of Forensic Science	Pathogen Discovery, Respiratory Viruses Branch, Division of Viral Diseases, Centers for Disease Control and Prevention	Ying Tao et al	https://www.gisaid.org	?	?	2020-05-05
USA/NY-SURV0331/2020	ncov	EPI_ISL_436062	?	2020-03-09	North America	USA	New York	New York City	North America	USA	New York	genome	29882	Human	?	?	B.1	O	NYC Department of Health and Mental Hygiene	Pathogen Discovery, Respiratory Viruses Branch, Division of Viral Diseases, Centers for Disease Control and Prevention	Ying Tao et al	https://www.gisaid.org	?	?	2020-05-05
USA/NY-SURV0988/2020	ncov	EPI_ISL_436080	?	2020-03-18	North America	USA	New York	New York City	North America	USA	New York	genome	29882	Human	?	?	B.1	O	NYC Department of Health and Mental Hygiene	Pathogen Discovery, Respiratory Viruses Branch, Division of Viral Diseases, Centers for Disease Control and Prevention	Ying Tao et al	https://www.gisaid.org	?	?	2020-05-05
USA/NY-SURV0863/2020	ncov	EPI_ISL_436075	?	2020-03-10	North America	USA	New York	New York City	North America	USA	New York	genome	29882	Human	?	?	B.1	O	NYC Department of Health and Mental Hygiene	Pathogen Discovery, Respiratory Viruses Branch, Division of Viral Diseases, Centers for Disease Control and Prevention	Ying Tao et al	https://www.gisaid.org	?	?	2020-05-05
USA/NY-SURV0319/2020	ncov	EPI_ISL_436061	?	2020-03-08	North America	USA	New York	New York City	North America	USA	New York	genome	29882	Human	?	?	B.1	O	NYC Department of Health and Mental Hygiene	Pathogen Discovery, Respiratory Viruses Branch, Division of Viral Diseases, Centers for Disease Control and Prevention	Ying Tao et al	https://www.gisaid.org	?	?	2020-05-05
USA/NY-SURV1000/2020	ncov	EPI_ISL_436082	?	2020-03-19	North America	USA	New York	New York City	North America	USA	New York	genome	29882	Human	?	?	B.1	O	NYC Department of Health and Mental Hygiene	Pathogen Discovery, Respiratory Viruses Branch, Division of Viral Diseases, Centers for Disease Control and Prevention	Ying Tao et al	https://www.gisaid.org	?	?	2020-05-05
USA/NY-SURV0592/2020	ncov	EPI_ISL_436072	?	2020-03-08	North America	USA	New York	New York City	North America	USA	New York	genome	29879	Human	?	?	B.1	O	NYC Department of Health and Mental Hygiene	Pathogen Discovery, Respiratory Viruses Branch, Division of Viral Diseases, Centers for Disease Control and Prevention	Ying Tao et al	https://www.gisaid.org	?	?	2020-05-05
USA/NY-SURV0183/2020	ncov	EPI_ISL_436057	?	2020-03-17	North America	USA	New York	New York City	North America	USA	New York	genome	29882	Human	?	?	B.1	O	NYC Department of Health and Mental Hygiene	Pathogen Discovery, Respiratory Viruses Branch, Division of Viral Diseases, Centers for Disease Control and Prevention	Ying Tao et al	https://www.gisaid.org	?	?	2020-05-05
USA/NY-SURV0444/2020	ncov	EPI_ISL_436067	?	2020-03-09	North America	USA	New York	New York City	North America	USA	New York	genome	29882	Human	?	?	B.1	O	NYC Department of Health and Mental Hygiene	Pathogen Discovery, Respiratory Viruses Branch, Division of Viral Diseases, Centers for Disease Control and Prevention	Ying Tao et al	https://www.gisaid.org	?	?	2020-05-05
USA/NY-SURV0495/2020	ncov	EPI_ISL_436070	?	2020-03-13	North America	USA	New York	New York City	North America	USA	New York	genome	29882	Human	?	?	B.1	O	NYC Department of Health and Mental Hygiene	Pathogen Discovery, Respiratory Viruses Branch, Division of Viral Diseases, Centers for Disease Control and Prevention	Ying Tao et al	https://www.gisaid.org	?	?	2020-05-05
USA/NY-SURV0996/2020	ncov	EPI_ISL_436081	?	2020-03-17	North America	USA	New York	New York City	North America	USA	New York	genome	29882	Human	?	?	B.1	O	NYC Department of Health and Mental Hygiene	Pathogen Discovery, Respiratory Viruses Branch, Division of Viral Diseases, Centers for Disease Control and Prevention	Ying Tao et al	https://www.gisaid.org	?	?	2020-05-05
USA/NY-SURV0186/2020	ncov	EPI_ISL_436058	?	2020-03-17	North America	USA	New York	New York City	North America	USA	New York	genome	29882	Human	?	?	B.1	O	NYC Department of Health and Mental Hygiene	Pathogen Discovery, Respiratory Viruses Branch, Division of Viral Diseases, Centers for Disease Control and Prevention	Ying Tao et al	https://www.gisaid.org	?	?	2020-05-05
USA/NY-SURV0175/2020	ncov	EPI_ISL_436056	?	2020-03-09	North America	USA	New York	New York City	North America	USA	New York	genome	29873	Human	?	?	B.1	O	NYC Department of Health and Mental Hygiene	Pathogen Discovery, Respiratory Viruses Branch, Division of Viral Diseases, Centers for Disease Control and Prevention	Ying Tao et al	https://www.gisaid.org	?	?	2020-05-05
USA/MN-MDH-142/2020	ncov	EPI_ISL_427281	?	2020-03-18	North America	USA	Minnesota		North America	USA	Minnesota	genome	29782	Human	?	?	B.1	O	Minnesota Department of Health, Public Health Laboratory	Minnesota Department of Health, Public Health Laboratory	Matt Plumb et al	https://www.gisaid.org	?	?	2020-04-17
Taiwan/NTU05/2020	ncov	EPI_ISL_422408	?	2020-03-13	Asia	Taiwan	Taiwan	Taipei	Europe	France	France	genome	29870	Human	33	Male	B.1	GH	Department of Laboratory Medicine, National Taiwan University Hospital	Microbial Genomics Core Lab, National Taiwan University Centers of Genomic and Precision Medicine	Shiou-Hwei Yeh et al	https://www.gisaid.org	?	?	2020-04-10
England/20140048704/2020	ncov	EPI_ISL_420761	?	2020-03-25	Europe	United Kingdom	England		Europe	United Kingdom	England	genome	29841	Human	55	Male	B.1	GH	Respiratory Virus Unit, Microbiology Services Colindale, Public Health England	Respiratory Virus Unit, Microbiology Services Colindale, Public Health England	Monica Galiano et al	https://www.gisaid.org	Preliminary analysis of SARS-CoV-2 importation & establishment of UK transmission lineages	https://virological.org/t/preliminary-analysis-of-sars-cov-2-importation-establishment-of-uk-transmission-lineages/507	2020-04-06
England/NORT-295C73/2020	ncov	EPI_ISL_488468	?	2020-04-04	Europe	United Kingdom	England		Europe	United Kingdom	England	genome	29782	Human	?	?	B.1	GH	NU-OMICS DNA Sequencing research facility, Northumbria University	Wellcome Sanger Institute for the COVID-19 Genomics UK Consortium	Chris Duncan et al	https://www.gisaid.org	?	?	2020-07-14
England/NORT-2838FC/2020	ncov	EPI_ISL_488684	?	2020-04-01	Europe	United Kingdom	England		Europe	United Kingdom	England	genome	29782	Human	?	?	B.1	GH	NU-OMICS DNA Sequencing research facility, Northumbria University	Wellcome Sanger Institute for the COVID-19 Genomics UK Consortium	Chris Duncan et al	https://www.gisaid.org	?	?	2020-07-14
England/NORT-295D16/2020	ncov	EPI_ISL_488656	?	2020-04-04	Europe	United Kingdom	England		Europe	United Kingdom	England	genome	29782	Human	?	?	B.1	GH	NU-OMICS DNA Sequencing research facility, Northumbria University	Wellcome Sanger Institute for the COVID-19 Genomics UK Consortium	Chris Duncan et al	https://www.gisaid.org	?	?	2020-07-14
Sweden/20-08167/2020	ncov	EPI_ISL_430853	?	2020-03-11	Europe	Sweden	Halland		Europe	Sweden	Halland	genome	29903	Human	32	Female	B.1	GH	Klinisk mikrobiologi och vardhygien Halmstad	The Public Health Agency of Sweden	Arne Kotz et al	https://www.gisaid.org	?	?	2020-04-28
England/NORT-2838ED/2020	ncov	EPI_ISL_488476	?	2020-04-02	Europe	United Kingdom	England		Europe	United Kingdom	England	genome	29782	Human	?	?	B.1	O	NU-OMICS DNA Sequencing research facility, Northumbria University	Wellcome Sanger Institute for the COVID-19 Genomics UK Consortium	Chris Duncan et al	https://www.gisaid.org	?	?	2020-07-14
France/IDF5851/2020	ncov	EPI_ISL_443298	?	2020-03-25	Europe	France	Ile de France	Paris	Europe	France	Ile de France	genome	29874	Human	9	Male	B.1	GH	H√¥pital Necker - Enfants - Malades Laboratoire de Virologie	National Reference Center for Viruses of Respiratory Infections, Institut Pasteur, Paris	M√©lanie Albert et al	https://www.gisaid.org	?	?	2020-05-12
USA/NY-NYUMC746/2020	ncov	EPI_ISL_451461	?	2020-03-26	North America	USA	New York	Brooklyn	North America	USA	New York	genome	29899	Human	31	Female	B.1	GH	NYU Langone Health	Departments of Pathology and Medicine, New York University School of Medicine	Maria Aguero-Rosenfeld et al	https://www.gisaid.org	?	?	2020-05-25
USA/NY-NYUMC620/2020	ncov	EPI_ISL_444737	?	2020-04-02	North America	USA	New York	Manhattan	North America	USA	New York	genome	29900	Human	46	Female	B.1	GH	NYU Langone Health	Departments of Pathology and Medicine, New York University School of Medicine	Maria Aguero-Rosenfeld et al	https://www.gisaid.org	?	?	2020-05-14
Belize/CDC-6851/2020	ncov	EPI_ISL_509713	?	2020-03-27	North America	Belize	Belmopan		North America	Belize	Belmopan	genome	29873	Human	38	Male	B.1	GH	Belize Ministry of Health	Pathogen Discovery, Respiratory Viruses Branch, Division of Viral Diseases, Centers for Disease Control and Prevention	Jing Zhang et al	https://www.gisaid.org	?	?	2020-08-05
USA/NY-NYUMC41/2020	ncov	EPI_ISL_419702	?	2020-03-18	North America	USA	New York	Brooklyn	North America	USA	New York	genome	29840	Human	59	Female	B.1	GH	NYU Langone Health	Departments of Pathology and Medicine, New York University School of Medicine	Maria Aguero-Rosenfeld et al	https://www.gisaid.org	Sequencing identifies multiple, early introductions of SARS-CoV2 to New York City Region	https://dx.doi.org/10.1101/2020.04.15.20064931	2020-04-03
Australia/WA56/2020	ncov	EPI_ISL_470873	?	2020-03-24	Oceania	Australia	Western Australia		Oceania	Australia	Western Australia	genome	29785	Human	25	Female	B.1	GH	PathWest Laboratory Medicine WA	PathWest Laboratory Medicine WA	Chisha Sikazwe et al	https://www.gisaid.org	?	?	2020-06-19
USA/MN-MDH-301/2020	ncov	EPI_ISL_450768	?	2020-03-30	North America	USA	Minnesota		North America	USA	Minnesota	genome	29811	Human	?	?	B.1	GH	Minnesota Department of Health, Public Health Laboratory	Minnesota Department of Health, Public Health Laboratory	Matt Plumb et al	https://www.gisaid.org	?	?	2020-05-22
USA/OH-OSUP0112/2020	ncov	EPI_ISL_421675	?	2020-04-01	North America	USA	Ohio	Columbus OH	North America	USA	Ohio	genome	29830	Human	22	Male	B.1	GH	The Ohio State University Wexner Medical Center	The Ohio State University James Molecular lab	Huolin Tu et al	https://www.gisaid.org	?	?	2020-04-09
USA/NY-NYUMC116/2020	ncov	EPI_ISL_421728	?	2020-03-18	North America	USA	New York	Brooklyn	North America	USA	New York	genome	29894	Human	63	Male	B.1	GH	NYU Langone Health	Departments of Pathology and Medicine, New York University School of Medicine	Maria Aguero-Rosenfeld et al	https://www.gisaid.org	Sequencing identifies multiple, early introductions of SARS-CoV2 to New York City Region	https://dx.doi.org/10.1101/2020.04.15.20064931	2020-04-09
USA/CA-ALSR-0616-SAN/2020	ncov	EPI_ISL_483260	?	2020-04-07	North America	USA	California	San Diego	North America	USA	California	genome	29855	Human	?	?	B.1	GH	UC San Diego Center for Advanced Laboratory Medicine	Andersen lab at Scripps Research	SEARCH Alliance San Diego with David Pride et al	https://www.gisaid.org	?	?	2020-07-07
USA/CA-ALSR-0788-SAN/2020	ncov	EPI_ISL_483358	?	2020-04-07	North America	USA	California	San Diego	North America	USA	California	genome	29845	Human	?	?	B.1	GH	UC San Diego Center for Advanced Laboratory Medicine	Andersen lab at Scripps Research	SEARCH Alliance San Diego with David Pride et al	https://www.gisaid.org	?	?	2020-07-07
USA/WI-UW-835/2020	ncov	EPI_ISL_509842	?	2020-05-22	North America	USA	Wisconsin	Washington County WI	North America	USA	Wisconsin	genome	29773	Human	?	?	B.1	GH	University of Wisconsin-Madison AIDS Vaccine Research Laboratories	University of Wisconsin-Madison AIDS Vaccine Research Laboratories	Gage Moreno et al	https://www.gisaid.org	?	?	2020-08-05
USA/FL-Miami-05_UMTL-9TXV/2020	ncov	EPI_ISL_479764	?	2020-05-21	North America	USA	Florida	Miami	North America	USA	Florida	genome	29831	Human	40	Male	B.1	GH	University of Miami Immunology and Histocompatibility Laboratory	University of Miami Immunology and Histocompatibility Laboratory	Emilio Margolles-Clark et al	https://www.gisaid.org	?	?	2020-07-01
USA/FL-Miami-04_UMTL-96NV/2020	ncov	EPI_ISL_479760	?	2020-04-06	North America	USA	Florida	Miami	North America	USA	Florida	genome	29844	Human	40	Male	B.1	GH	University of Miami Immunology and Histocompatibility Laboratory	University of Miami Immunology and Histocompatibility Laboratory	Emilio Margolles-Clark et al	https://www.gisaid.org	?	?	2020-07-01
USA/LA-SR0264/2020	ncov	EPI_ISL_445119	?	2020-03-31	North America	USA	Louisiana	New Orleans	North America	USA	Louisiana	genome	29892	Human	?	?	B.1	GH	Robert Garry lab	Andersen lab at Scripps Research	Allison Smither et al	https://www.gisaid.org	?	?	2020-05-15
Sweden/20-08681/2020	ncov	EPI_ISL_429129	?	2020-03-27	Europe	Sweden	Norrbotten		Europe	Sweden	Norrbotten	genome	29894	Human	83	Female	B.1	GH	Laboratoriemedicin	The Public Health Agency of Sweden	Olov Svartstrom et al	https://www.gisaid.org	?	?	2020-04-23
USA/NY-NYUMC58/2020	ncov	EPI_ISL_420573	?	2020-03-18	North America	USA	New York	Manhattan	North America	USA	New York	genome	29872	Human	85	Male	B.1	GH	NYU Langone Health	Departments of Pathology and Medicine, New York University School of Medicine	Maria Aguero-Rosenfeld et al	https://www.gisaid.org	Sequencing identifies multiple, early introductions of SARS-CoV2 to New York City Region	https://dx.doi.org/10.1101/2020.04.15.20064931	2020-04-06
USA/NY-SURV0985/2020	ncov	EPI_ISL_436079	?	2020-03-19	North America	USA	New York	New York City	North America	USA	New York	genome	29873	Human	?	?	B.1	O	NYC Department of Health and Mental Hygiene	Pathogen Discovery, Respiratory Viruses Branch, Division of Viral Diseases, Centers for Disease Control and Prevention	Ying Tao et al	https://www.gisaid.org	?	?	2020-05-05
USA/NJ-QDX-56/2020	ncov	EPI_ISL_467882	?	2020-03-14	North America	USA	New Jersey		North America	USA	New Jersey	genome	29773	Human	52	Male	B.1	GH	Quest Diagnostics	Quest Diagnostics	Anderson et al	https://www.gisaid.org	?	?	2020-06-15
USA/CA-QDX-158/2020	ncov	EPI_ISL_467820	?	2020-03-16	North America	USA	California		North America	USA	California	genome	29773	Human	40	Male	B.1	GH	Quest Diagnostics	Quest Diagnostics	Anderson et al	https://www.gisaid.org	?	?	2020-06-15
USA/CA-QDX-159/2020	ncov	EPI_ISL_467821	?	2020-03-16	North America	USA	California		North America	USA	California	genome	29773	Human	40	Male	B.1	GH	Quest Diagnostics	Quest Diagnostics	Anderson et al	https://www.gisaid.org	?	?	2020-06-15
Australia/SAP327/2020	ncov	EPI_ISL_483105	?	2020-03-27	Oceania	Australia	South Australia		Oceania	Australia	South Australia	genome	29890	Human	?	?	B.1	GH	SA Pathology	SA Pathology	Lex Leong et al	https://www.gisaid.org	?	?	2020-07-07
USA/WA-UW-2245/2020	ncov	EPI_ISL_426128	?	2020-03-25	North America	USA	Washington		North America	USA	Washington	genome	29859	Human	?	?	B.1	GH	UW Virology Lab	UW Virology Lab	Pavitra Roychoudhury et al	https://www.gisaid.org	?	?	2020-04-14
USA/NY-WCMP11E04P/2020	ncov	EPI_ISL_427592	?	2020-03-16	North America	USA	New York	Manhattan	North America	USA	New York	genome	29863	Human	?	?	B.1	GH	NewYork-Presbyterian & Mason Lab	Mason Lab	Daniel J. Butler et al	https://www.gisaid.org	Shotgun Transcriptome and Isothermal Profiling of SARS-CoV-2 Infection Reveals Unique Host Responses, Viral Diversification, and Drug Interactions	https://dx.doi.org/10.1101/2020.04.20.048066	2020-04-19
USA/CT-UW256/2020	ncov	EPI_ISL_418041	?	2020-03-14	North America	USA	Connecticut		North America	USA	Connecticut	genome	29879	Human	?	?	B.1	GH	UW Virology Lab	UW Virology Lab	Pavitra Roychoudhury et al	https://www.gisaid.org	?	?	2020-03-28
USA/VA-DCLS-0547/2020	ncov	EPI_ISL_485848	?	2020-03-15	North America	USA	Virginia		North America	USA	Virginia	genome	29862	Human	?	?	B.1	GH	Virginia DCLS	Virginia DCLS	Virginia DCLS et al	https://www.gisaid.org	?	?	2020-07-09
USA/CT-UW-2462/2020	ncov	EPI_ISL_485920	?	2020-03-29	North America	USA	Connecticut		North America	USA	Connecticut	genome	29830	Human	?	?	B.1	GH	UW Virology Lab	UW Virology Lab	Pavitra Roychoudhury et al	https://www.gisaid.org	?	?	2020-07-10
USA/CA-ALSR-0518-SAN/2020	ncov	EPI_ISL_483197	?	2020-04-01	North America	USA	California	San Diego	North America	USA	California	genome	29855	Human	?	?	B.1	GH	UC San Diego Center for Advanced Laboratory Medicine	Andersen lab at Scripps Research	SEARCH Alliance San Diego with David Pride et al	https://www.gisaid.org	?	?	2020-07-07
USA/NY-WCMP12E06P/2020	ncov	EPI_ISL_427607	?	2020-03-16	North America	USA	New York	Manhattan	North America	USA	New York	genome	29864	Human	?	?	B.1	GH	NewYork-Presbyterian & Mason Lab	Mason Lab	Daniel J. Butler et al	https://www.gisaid.org	Shotgun Transcriptome and Isothermal Profiling of SARS-CoV-2 Infection Reveals Unique Host Responses, Viral Diversification, and Drug Interactions	https://dx.doi.org/10.1101/2020.04.20.048066	2020-04-19
Australia/VIC345/2020	ncov	EPI_ISL_426654	?	2020-03-20	Oceania	Australia	Victoria		Oceania	Australia	Victoria	genome	29813	Human	20	Male	B.1	GH	Victorian Infectious Diseases Reference Laboratory (VIDRL)	Microbiological Diagnostic Unit Public Health Laboratory and Victorian Infectious Diseases Reference Laboratory, Doherty Institute	Caly L. et al	https://www.gisaid.org	Tracking the COVID-19 pandemic in Australia using genomics	https://dx.doi.org/10.1101/2020.05.12.20099929	2020-04-17
USA/CA-CZB-1129/2020	ncov	EPI_ISL_445177	?	2020-03-31	North America	USA	California	San Francisco	North America	USA	California	genome	29862	Human	?	?	B.1	O	UCSF Clinical Microbiology Laboratory	Chan-Zuckerberg Biohub	CZB Cliahub Consortium et al	https://www.gisaid.org	?	?	2020-05-15
USA/DC-HP00073/2020	ncov	EPI_ISL_438231	?	2020-03-17	North America	USA	Washington DC		North America	USA	Washington DC	genome	29782	Human	40	Male	B.1	GH	Johns Hopkins Hospital Department of Pathology	Johns Hopkins Hospital Department of Pathology	Peter M. Thielen et al	https://www.gisaid.org	?	?	2020-05-12
USA/VA-DCLS-0536/2020	ncov	EPI_ISL_485837	?	2020-03-14	North America	USA	Virginia		North America	USA	Virginia	genome	29864	Human	?	?	B.1	GH	Virginia DCLS	Virginia DCLS	Virginia DCLS et al	https://www.gisaid.org	?	?	2020-07-09
USA/WA-UW-3954/2020	ncov	EPI_ISL_427219	?	2020-03-27	North America	USA	Washington		North America	USA	Washington	genome	29826	Human	?	?	B.1.21	GH	UW Virology Lab	UW Virology Lab	Pavitra Roychoudhury et al	https://www.gisaid.org	?	?	2020-04-17
Austria/CeMM0516/2020	ncov	EPI_ISL_475889	?	2020-03-28	Europe	Austria	Austria		Europe	Austria	Austria	genome	29782	Human	37	Male	B.1	GH	Zentralinstitut f√ºr medizinische und chemische Labordiagnostik, Universit√§tskliniken Insbruck	Bergthaler laboratory, CeMM Research Center for Molecular Medicine of the Austrian Academy of Sciences	Alexandra Popa et al	https://www.gisaid.org	Mutational dynamics and transmission properties of SARS-CoV-2 superspreading events in Austria	https://dx.doi.org/10.1101/2020.07.15.204339v1	2020-06-25
England/BRIS-130D69/2020	ncov	EPI_ISL_501572	?	2020-03-23	Europe	United Kingdom	England		Europe	United Kingdom	England	genome	29782	Human	?	?	B.1	GH	PHE South West Regional Laboratory, National Infection Service	Wellcome Sanger Institute for the COVID-19 Genomics UK Consortium	Stephanie Hutchings et al	https://www.gisaid.org	?	?	2020-07-31
Australia/VIC380/2020	ncov	EPI_ISL_426687	?	2020-03-23	Oceania	Australia	Victoria		Oceania	Australia	Victoria	genome	29856	Human	37	Male	B.1	GH	Victorian Infectious Diseases Reference Laboratory (VIDRL)	Microbiological Diagnostic Unit Public Health Laboratory and Victorian Infectious Diseases Reference Laboratory, Doherty Institute	Caly L. et al	https://www.gisaid.org	Tracking the COVID-19 pandemic in Australia using genomics	https://dx.doi.org/10.1101/2020.05.12.20099929	2020-04-17
Sweden/20-50307/2020	ncov	EPI_ISL_475133	?	2020-03-12	Europe	Sweden	Ostergotland		Europe	Sweden	Ostergotland	genome	29903	Human	55	Female	B.1	GH	Orebro klinisk mikrobiologi	The Public Health Agency of Sweden	Oskar Karlsson Lindsjo et al	https://www.gisaid.org	?	?	2020-06-23
Denmark/ALAB-HH17/2020	ncov	EPI_ISL_429275	?	2020-03-10	Europe	Denmark	Denmark		Europe	Denmark	Denmark	genome	29782	Human	?	?	B.1	GH	Department of Clinical Microbiology, Copenhagen University Hospital, Hvidovre, Kettegaard Alle 30, 2650 Hvidovre.	Albertsen lab, Department of Chemistry and Bioscience, Aalborg University, Denmark	Rasmus Kirkegaard et al	https://www.gisaid.org	?	?	2020-04-23
Denmark/ALAB-SSI168/2020	ncov	EPI_ISL_429382	?	2020-03-09	Europe	Denmark	Denmark		Europe	Denmark	Denmark	genome	29782	Human	?	?	B.1	GH	Department of Virus and Microbiological Special Diagnostics, Statens Serum Institut, Copenhagen, Denmark, Artillerivej 5, 2300 Copenahgen S	Albertsen lab, Department of Chemistry and Bioscience, Aalborg University, Denmark	Rasmus Kirkegaard et al	https://www.gisaid.org	?	?	2020-04-23
England/CAMB-7FA4A/2020	ncov	EPI_ISL_470505	?	2020-04-08	Europe	United Kingdom	England		Europe	United Kingdom	England	genome	29779	Human	?	?	B.1	GH	Department of Pathology, University of Cambridge	Wellcome Sanger Institute for the COVID-19 Genomics UK Consortium	Luke W Meredith et al	https://www.gisaid.org	?	?	2020-06-18
England/CAMB-1ABF45/2020	ncov	EPI_ISL_444349	?	2020	Europe	United Kingdom	England		Europe	United Kingdom	England	genome	29782	Human	?	?	B.1	GH	Department of Pathology, University of Cambridge	COVID-19 Genomics UK (COG-UK) Consortium	Luke W Meredith et al	https://www.gisaid.org	Preliminary analysis of SARS-CoV-2 importation & establishment of UK transmission lineages	https://virological.org/t/preliminary-analysis-of-sars-cov-2-importation-establishment-of-uk-transmission-lineages/507	2020-05-13
Denmark/ALAB-HH16/2020	ncov	EPI_ISL_429274	?	2020-03-10	Europe	Denmark	Denmark		Europe	Denmark	Denmark	genome	29782	Human	?	?	B.1	GH	Department of Clinical Microbiology, Copenhagen University Hospital, Hvidovre, Kettegaard Alle 30, 2650 Hvidovre.	Albertsen lab, Department of Chemistry and Bioscience, Aalborg University, Denmark	Rasmus Kirkegaard et al	https://www.gisaid.org	?	?	2020-04-23
USA/WA-UW-2805/2020	ncov	EPI_ISL_486037	?	2020-03-27	North America	USA	Washington		North America	USA	Washington	genome	29839	Human	?	?	B.1.21	GH	UW Virology Lab	UW Virology Lab	Pavitra Roychoudhury et al	https://www.gisaid.org	?	?	2020-07-10
USA/NJ-QDX-144/2020	ncov	EPI_ISL_467878	?	2020-03-13	North America	USA	New Jersey		North America	USA	New Jersey	genome	29782	Human	60	Female	B.1	GH	Quest Diagnostics	Quest Diagnostics	Anderson et al	https://www.gisaid.org	?	?	2020-06-15
USA/WA-UW-6497/2020	ncov	EPI_ISL_437850	?	2020-04-03	North America	USA	Washington		North America	USA	Washington	genome	29880	Human	?	?	B.1.21	GH	UW Virology Lab	UW Virology Lab	Pavitra Roychoudhury et al	https://www.gisaid.org	?	?	2020-05-11
USA/WA-UW-6501/2020	ncov	EPI_ISL_437851	?	2020-04-03	North America	USA	Washington		North America	USA	Washington	genome	29920	Human	?	?	B.1.21	GH	UW Virology Lab	UW Virology Lab	Pavitra Roychoudhury et al	https://www.gisaid.org	?	?	2020-05-11
USA/WA-UW-4292/2020	ncov	EPI_ISL_427256	?	2020-03-31	North America	USA	Washington		North America	USA	Washington	genome	29838	Human	?	?	B.1.21	GH	UW Virology Lab	UW Virology Lab	Pavitra Roychoudhury et al	https://www.gisaid.org	?	?	2020-04-17
USA/WA-UW-4291/2020	ncov	EPI_ISL_427255	?	2020-03-31	North America	USA	Washington		North America	USA	Washington	genome	29854	Human	?	?	B.1.21	GH	UW Virology Lab	UW Virology Lab	Pavitra Roychoudhury et al	https://www.gisaid.org	?	?	2020-04-17
USA/WA-UW-2910/2020	ncov	EPI_ISL_486048	?	2020-03-29	North America	USA	Washington		North America	USA	Washington	genome	29854	Human	?	?	B.1.21	GH	UW Virology Lab	UW Virology Lab	Pavitra Roychoudhury et al	https://www.gisaid.org	?	?	2020-07-10
USA/WA-UW-6480/2020	ncov	EPI_ISL_437840	?	2020-04-03	North America	USA	Washington		North America	USA	Washington	genome	29919	Human	?	?	B.1.21	GH	UW Virology Lab	UW Virology Lab	Pavitra Roychoudhury et al	https://www.gisaid.org	?	?	2020-05-11
Iceland/543/2020	ncov	EPI_ISL_424563	?	2020-03-27	Europe	Iceland	Reykjavik		Europe	Iceland	Reykjavik	genome	29836	Human	46	Male	B.1	GH	The National University Hospital of Iceland	deCODE genetics	Daniel F Gudbjartsson et al	https://www.gisaid.org	Spread of SARS-CoV-2 in the Icelandic Population	https://dx.doi.org/10.1056/NEJMoa2006100	2020-04-13
USA/WA-UW-5884/2020	ncov	EPI_ISL_430929	?	2020-04-07	North America	USA	Washington		North America	USA	Washington	genome	29890	Human	?	?	B.1.21	GH	UW Virology Lab	UW Virology Lab	Pavitra Roychoudhury et al	https://www.gisaid.org	?	?	2020-04-28
USA/WA-S690/2020	ncov	EPI_ISL_449860	?	2020-04-08	North America	USA	Washington	Jefferson County WA	North America	USA	Washington	genome	29858	Human	?	?	B.1.21	GH	Washington State Department of Health	Seattle Flu Study	Chu et al et al	https://www.gisaid.org	?	?	2020-05-19
USA/WA-UW-4290/2020	ncov	EPI_ISL_427254	?	2020-03-31	North America	USA	Washington		North America	USA	Washington	genome	29853	Human	?	?	B.1.21	GH	UW Virology Lab	UW Virology Lab	Pavitra Roychoudhury et al	https://www.gisaid.org	?	?	2020-04-17
USA/WA-S480/2020	ncov	EPI_ISL_434240	?	2020-04-05	North America	USA	Washington	King County	North America	USA	Washington	genome	29859	Human	?	?	B.1.21	GH	Washington State Department of Health	Seattle Flu Study	Chu et al et al	https://www.gisaid.org	?	?	2020-04-29
Ecuador/USFQ-096/2020	ncov	EPI_ISL_477015	?	2020-06-17	South America	Ecuador	Pichincha	Quito	South America	Ecuador	Pichincha	genome	29814	Human	61	Male	B.1.21	GH	Institute of Microbiology, Universidad San Francisco de Quito	Institute of Microbiology, Universidad San Francisco de Quito	Sully M√°rquez et al	https://www.gisaid.org	?	?	2020-06-28
USA/WA-S731/2020	ncov	EPI_ISL_449901	?	2020-04-11	North America	USA	Washington	Pierce County	North America	USA	Washington	genome	29868	Human	?	?	B.1.21	GH	Washington State Department of Health	Seattle Flu Study	Chu et al et al	https://www.gisaid.org	?	?	2020-05-19
USA/WA-UW-1890/2020	ncov	EPI_ISL_424316	?	2020-03-24	North America	USA	Washington		North America	USA	Washington	genome	29882	Human	?	?	B.1.21	GH	UW Virology Lab	UW Virology Lab	Pavitra Roychoudhury et al	https://www.gisaid.org	?	?	2020-04-12
USA/WA-S305/2020	ncov	EPI_ISL_434065	?	2020-04-01	North America	USA	Washington	Pierce County	North America	USA	Washington	genome	29863	Human	?	?	B.1.21	GH	Washington State Department of Health	Seattle Flu Study	Chu et al et al	https://www.gisaid.org	?	?	2020-04-29
USA/WA-UW-1309/2020	ncov	EPI_ISL_422977	?	2020-03-17	North America	USA	Washington		North America	USA	Washington	genome	29870	Human	?	?	B.1.21	GH	UW Virology Lab	UW Virology Lab	Pavitra Roychoudhury et al	https://www.gisaid.org	?	?	2020-04-12
USA/WA-S730/2020	ncov	EPI_ISL_449900	?	2020-04-11	North America	USA	Washington	Pierce County	North America	USA	Washington	genome	29860	Human	?	?	B.1.21	GH	Washington State Department of Health	Seattle Flu Study	Chu et al et al	https://www.gisaid.org	?	?	2020-05-19
USA/WA-S716/2020	ncov	EPI_ISL_449886	?	2020-04-11	North America	USA	Washington	Pierce County	North America	USA	Washington	genome	29856	Human	?	?	B.1.21	GH	Washington State Department of Health	Seattle Flu Study	Chu et al et al	https://www.gisaid.org	?	?	2020-05-19
USA/WA-UW-2983/2020	ncov	EPI_ISL_486068	?	2020-03-27	North America	USA	Washington		North America	USA	Washington	genome	29876	Human	?	?	B.1.21	GH	UW Virology Lab	UW Virology Lab	Pavitra Roychoudhury et al	https://www.gisaid.org	?	?	2020-07-10
USA/WA-UW-6491/2020	ncov	EPI_ISL_437848	?	2020-04-03	North America	USA	Washington		North America	USA	Washington	genome	29919	Human	?	?	B.1.21	GH	UW Virology Lab	UW Virology Lab	Pavitra Roychoudhury et al	https://www.gisaid.org	?	?	2020-05-11
USA/WA-UW-5879/2020	ncov	EPI_ISL_430928	?	2020-04-07	North America	USA	Washington		North America	USA	Washington	genome	29902	Human	?	?	B.1.21	GH	UW Virology Lab	UW Virology Lab	Pavitra Roychoudhury et al	https://www.gisaid.org	?	?	2020-04-28
USA/WA-OHSU-0036/2020	ncov	EPI_ISL_468084	?	2020-04-17	North America	USA	Washington	Clark County	North America	USA	Washington	genome	29903	Human	46	Female	B.1.21	GH	OHSU Lab Services Molecular Microbiology Lab	Oregon SARS-CoV-2 Genome Sequencing Center	Brendan L. O'Connell et al	https://www.gisaid.org	?	?	2020-06-16
USA/WA-S928/2020	ncov	EPI_ISL_463418	?	2020-04-23	North America	USA	Washington	Pierce County	North America	USA	Washington	genome	29868	Human	?	?	B.1.21	GH	Washington State Department of Health	Seattle Flu Study	Chu et al et al	https://www.gisaid.org	?	?	2020-06-10
USA/NY-NYUMC477/2020	ncov	EPI_ISL_435542	?	2020-04-22	North America	USA	New York	Brooklyn	North America	USA	New York	genome	29894	Human	36	Female	B.1	GH	NYU Langone Health	Departments of Pathology and Medicine, New York University School of Medicine	Maria Aguero-Rosenfeld et al	https://www.gisaid.org	?	?	2020-05-05
USA/WA-UW-1831/2020	ncov	EPI_ISL_424270	?	2020-03-22	North America	USA	Washington		North America	USA	Washington	genome	29885	Human	?	?	B.1.21	GH	UW Virology Lab	UW Virology Lab	Pavitra Roychoudhury et al	https://www.gisaid.org	?	?	2020-04-12
USA/WA-UW-3918/2020	ncov	EPI_ISL_427209	?	2020-03-27	North America	USA	Washington		North America	USA	Washington	genome	29901	Human	?	?	B.1.21	GH	UW Virology Lab	UW Virology Lab	Pavitra Roychoudhury et al	https://www.gisaid.org	?	?	2020-04-17
USA/WA-UW-4296/2020	ncov	EPI_ISL_443184	?	2020-03-31	North America	USA	Washington		North America	USA	Washington	genome	29915	Human	?	?	B.1.21	GH	UW Virology Lab	UW Virology Lab	Pavitra Roychoudhury et al	https://www.gisaid.org	?	?	2020-05-12
USA/WA-S896/2020	ncov	EPI_ISL_463386	?	2020-04-28	North America	USA	Washington	Snohomish County	North America	USA	Washington	genome	29851	Human	?	?	B.1.21	GH	Washington State Department of Health	Seattle Flu Study	Chu et al et al	https://www.gisaid.org	?	?	2020-06-10
USA/WA-S706/2020	ncov	EPI_ISL_449876	?	2020-04-08	North America	USA	Washington	Pierce County	North America	USA	Washington	genome	29863	Human	?	?	B.1.21	GH	Washington State Department of Health	Seattle Flu Study	Chu et al et al	https://www.gisaid.org	?	?	2020-05-19
USA/WA-UW-6178/2020	ncov	EPI_ISL_430937	?	2020-04-01	North America	USA	Washington		North America	USA	Washington	genome	29863	Human	?	?	B.1.21	GH	UW Virology Lab	UW Virology Lab	Pavitra Roychoudhury et al	https://www.gisaid.org	?	?	2020-04-28
Canada/BC_07312838/2020	ncov	EPI_ISL_466815	?	2020-04	North America	Canada	British Columbia		North America	Canada	British Columbia	genome	29782	Human	?	?	B.1.21	GH	BCCDC Public Health Laboratory	BCCDC Public Health Laboratory	Richard Harrigan et al	https://www.gisaid.org	?	?	2020-06-12
Canada/BC_14727596/2020	ncov	EPI_ISL_468659	?	2020-04	North America	Canada	British Columbia		North America	Canada	British Columbia	genome	29782	Human	?	?	B.1.21	GH	BCCDC Public Health Laboratory	BCCDC Public Health Laboratory	Richard Harrigan et al	https://www.gisaid.org	?	?	2020-06-17
Canada/BC_10111910/2020	ncov	EPI_ISL_467313	?	2020-04	North America	Canada	British Columbia		North America	Canada	British Columbia	genome	29782	Human	?	?	B.1.21	GH	BCCDC Public Health Laboratory	BCCDC Public Health Laboratory	Richard Harrigan et al	https://www.gisaid.org	?	?	2020-06-12
Canada/BC_08859333/2020	ncov	EPI_ISL_477066	?	2020-05	North America	Canada	British Columbia		North America	Canada	British Columbia	genome	29782	Human	?	?	B.1.21	GH	BCCDC Public Health Laboratory	BCCDC Public Health Laboratory	Richard Harrigan et al	https://www.gisaid.org	?	?	2020-06-28
Canada/BC_10111761/2020	ncov	EPI_ISL_467312	?	2020-04	North America	Canada	British Columbia		North America	Canada	British Columbia	genome	29782	Human	?	?	B.1.21	GH	BCCDC Public Health Laboratory	BCCDC Public Health Laboratory	Richard Harrigan et al	https://www.gisaid.org	?	?	2020-06-12
Canada/BC_08534834/2020	ncov	EPI_ISL_477064	?	2020-04	North America	Canada	British Columbia		North America	Canada	British Columbia	genome	29782	Human	?	?	B.1.21	GH	BCCDC Public Health Laboratory	BCCDC Public Health Laboratory	Richard Harrigan et al	https://www.gisaid.org	?	?	2020-06-28
Canada/BC_04701167/2020	ncov	EPI_ISL_477050	?	2020-05	North America	Canada	British Columbia		North America	Canada	British Columbia	genome	29782	Human	?	?	B.1.21	GH	BCCDC Public Health Laboratory	BCCDC Public Health Laboratory	Richard Harrigan et al	https://www.gisaid.org	?	?	2020-06-28
Canada/BC_13610520/2020	ncov	EPI_ISL_467341	?	2020-04	North America	Canada	British Columbia		North America	Canada	British Columbia	genome	29782	Human	?	?	B.1.21	GH	BCCDC Public Health Laboratory	BCCDC Public Health Laboratory	Richard Harrigan et al	https://www.gisaid.org	?	?	2020-06-12
Canada/BC_14260476/2020	ncov	EPI_ISL_467426	?	2020-04	North America	Canada	British Columbia		North America	Canada	British Columbia	genome	29782	Human	?	?	B.1.21	GH	BCCDC Public Health Laboratory	BCCDC Public Health Laboratory	Richard Harrigan et al	https://www.gisaid.org	?	?	2020-06-13
Canada/BC_12775269/2020	ncov	EPI_ISL_467337	?	2020-04	North America	Canada	British Columbia		North America	Canada	British Columbia	genome	29782	Human	?	?	B.1.21	GH	BCCDC Public Health Laboratory	BCCDC Public Health Laboratory	Richard Harrigan et al	https://www.gisaid.org	?	?	2020-06-12
Canada/BC_22611474/2020	ncov	EPI_ISL_477034	?	2020-04	North America	Canada	British Columbia		North America	Canada	British Columbia	genome	29782	Human	?	?	B.1.21	GH	BCCDC Public Health Laboratory	BCCDC Public Health Laboratory	Richard Harrigan et al	https://www.gisaid.org	?	?	2020-06-28
Canada/BC_04579295/2020	ncov	EPI_ISL_477046	?	2020-05	North America	Canada	British Columbia		North America	Canada	British Columbia	genome	29782	Human	?	?	B.1.21	GH	BCCDC Public Health Laboratory	BCCDC Public Health Laboratory	Richard Harrigan et al	https://www.gisaid.org	?	?	2020-06-28
Canada/BC_09819716/2020	ncov	EPI_ISL_477072	?	2020-05	North America	Canada	British Columbia		North America	Canada	British Columbia	genome	29782	Human	?	?	B.1.21	GH	BCCDC Public Health Laboratory	BCCDC Public Health Laboratory	Richard Harrigan et al	https://www.gisaid.org	?	?	2020-06-28
Canada/BC_08312782/2020	ncov	EPI_ISL_477063	?	2020-05	North America	Canada	British Columbia		North America	Canada	British Columbia	genome	29782	Human	?	?	B.1.21	GH	BCCDC Public Health Laboratory	BCCDC Public Health Laboratory	Richard Harrigan et al	https://www.gisaid.org	?	?	2020-06-28
Canada/BC_06514625/2020	ncov	EPI_ISL_477059	?	2020-05	North America	Canada	British Columbia		North America	Canada	British Columbia	genome	29782	Human	?	?	B.1.21	GH	BCCDC Public Health Laboratory	BCCDC Public Health Laboratory	Richard Harrigan et al	https://www.gisaid.org	?	?	2020-06-28
Canada/BC_04684452/2020	ncov	EPI_ISL_477049	?	2020-05	North America	Canada	British Columbia		North America	Canada	British Columbia	genome	29782	Human	?	?	B.1.21	GH	BCCDC Public Health Laboratory	BCCDC Public Health Laboratory	Richard Harrigan et al	https://www.gisaid.org	?	?	2020-06-28
Canada/BC_08865483/2020	ncov	EPI_ISL_477067	?	2020-05	North America	Canada	British Columbia		North America	Canada	British Columbia	genome	29782	Human	?	?	B.1.21	GH	BCCDC Public Health Laboratory	BCCDC Public Health Laboratory	Richard Harrigan et al	https://www.gisaid.org	?	?	2020-06-28
Canada/BC_07788742/2020	ncov	EPI_ISL_466820	?	2020-04	North America	Canada	British Columbia		North America	Canada	British Columbia	genome	29782	Human	?	?	B.1.21	GH	BCCDC Public Health Laboratory	BCCDC Public Health Laboratory	Richard Harrigan et al	https://www.gisaid.org	?	?	2020-06-12
USA/WA-UW-6335/2020	ncov	EPI_ISL_430969	?	2020-04-02	North America	USA	Washington		North America	USA	Washington	genome	29817	Human	?	?	B.1.21	GH	UW Virology Lab	UW Virology Lab	Pavitra Roychoudhury et al	https://www.gisaid.org	?	?	2020-04-28
USA/WA-UW-3889/2020	ncov	EPI_ISL_427202	?	2020-03-27	North America	USA	Washington		North America	USA	Washington	genome	29812	Human	?	?	B.1.21	GH	UW Virology Lab	UW Virology Lab	Pavitra Roychoudhury et al	https://www.gisaid.org	?	?	2020-04-17
USA/WA-UW-1706/2020	ncov	EPI_ISL_424227	?	2020-03-21	North America	USA	Washington		North America	USA	Washington	genome	29758	Human	?	?	B.1.21	GH	UW Virology Lab	UW Virology Lab	Pavitra Roychoudhury et al	https://www.gisaid.org	?	?	2020-04-12
USA/WA-S633/2020	ncov	EPI_ISL_438186	?	2020-04-17	North America	USA	Washington	Pierce County	North America	USA	Washington	genome	29867	Human	?	?	B.1.21	GH	Washington State Department of Health	Seattle Flu Study	Chu et al et al	https://www.gisaid.org	?	?	2020-05-12
USA/WA-S645/2020	ncov	EPI_ISL_438198	?	2020-04-17	North America	USA	Washington	Pierce County	North America	USA	Washington	genome	29868	Human	?	?	B.1.21	GH	Washington State Department of Health	Seattle Flu Study	Chu et al et al	https://www.gisaid.org	?	?	2020-05-12
USA/UN-UW-2099/2020	ncov	EPI_ISL_485951	?	2020-04-16	North America	USA	USA		North America	USA	USA	genome	29840	Human	?	?	B.1.21	GH	UW Virology Lab	UW Virology Lab	Pavitra Roychoudhury et al	https://www.gisaid.org	?	?	2020-07-10
USA/WA-UW-2729/2020	ncov	EPI_ISL_486019	?	2020-04-22	North America	USA	Washington		North America	USA	Washington	genome	29863	Human	?	?	B.1.21	GH	UW Virology Lab	UW Virology Lab	Pavitra Roychoudhury et al	https://www.gisaid.org	?	?	2020-07-10
USA/CA-CZB-1618/2020	ncov	EPI_ISL_468547	?	2020-04-18	North America	USA	California	San Joaquin County	North America	USA	California	genome	29813	Human	?	?	B.1	GH	San Joaquin County Public Health Lab	Chan-Zuckerberg Biohub	CZB Cliahub Consortium et al	https://www.gisaid.org	?	?	2020-06-16
USA/MI-MDHHS-SC21213/2020	ncov	EPI_ISL_507470	?	2020-03-31	North America	USA	Michigan		North America	USA	Michigan	genome	29858	Human	?	?	B.1	GH	Michigan Department of Health and Human Services, Bureau of Laboratories	Michigan Department of Health and Human Services, Bureau of Laboratories	Blankenship HM et al	https://www.gisaid.org	?	?	2020-08-03
Australia/VIC39/2020	ncov	EPI_ISL_419757	?	2020-03-11	Oceania	Australia	Victoria		Oceania	Australia	Victoria	genome	29902	Human	34	Male	B.1	GH	Victorian Infectious Diseases Reference Laboratory (VIDRL)	Victorian Infectious Diseases Reference Laboratory and Microbiological Diagnostic Unit Public Health Laboratory, Doherty Institute	Caly L. et al	https://www.gisaid.org	Tracking the COVID-19 pandemic in Australia using genomics	https://dx.doi.org/10.1101/2020.05.12.20099929	2020-04-03
Singapore/37/2020	ncov	EPI_ISL_422430	?	2020-03-13	Asia	Singapore	Singapore		Asia	Singapore	Singapore	genome	29856	Human	32	Male	B.1	GH	National Public Health Laboratory, National Centre for Infectious Diseases	National Public Health Laboratory, National Centre for Infectious Diseases	Mak TM et al	https://www.gisaid.org	?	?	2020-04-10
USA/CA-SR0179/2020	ncov	EPI_ISL_437598	?	2020-03-25	North America	USA	California	San Diego	North America	USA	California	genome	29893	Human	?	?	B.1	GH	Scripps Medical Laboratory	Andersen lab at Scripps Research	SEARCH Alliance San Diego with Michael Quigley et al	https://www.gisaid.org	?	?	2020-05-11
USA/CA-SR0257/2020	ncov	EPI_ISL_437555	?	2020-03-20	North America	USA	California	San Diego	North America	USA	California	genome	29864	Human	?	?	B.1	GH	Scripps Medical Laboratory	Andersen lab at Scripps Research	SEARCH Alliance San Diego with Michael Quigley et al	https://www.gisaid.org	?	?	2020-05-11
USA/CA-SR0094/2020	ncov	EPI_ISL_445094	?	2020-03-17	North America	USA	California	San Diego	North America	USA	California	genome	29873	Human	?	?	B.1	GH	UC San Diego Center for Advanced Laboratory Medicine	Andersen lab at Scripps Research	SEARCH Alliance San Diego with David Pride et al	https://www.gisaid.org	?	?	2020-05-15
USA/CA-ALSR-0701-SAN/2020	ncov	EPI_ISL_483312	?	2020-03-28	North America	USA	California	San Diego	North America	USA	California	genome	29902	Human	?	?	B.1	GH	UC San Diego Center for Advanced Laboratory Medicine	Andersen lab at Scripps Research	SEARCH Alliance San Diego with David Pride et al	https://www.gisaid.org	?	?	2020-07-07
USA/CA-ALSR-0944-SAN/2020	ncov	EPI_ISL_483428	?	2020-03-28	North America	USA	California	San Diego	North America	USA	California	genome	29854	Human	?	?	B.1	GH	UC San Diego Center for Advanced Laboratory Medicine	Andersen lab at Scripps Research	SEARCH Alliance San Diego with David Pride et al	https://www.gisaid.org	?	?	2020-07-07
USA/CA-SR0395/2020	ncov	EPI_ISL_458270	?	2020-04-04	North America	USA	California	San Diego	North America	USA	California	genome	29886	Human	?	?	B.1	GH	Scripps Medical Laboratory	Andersen lab at Scripps Research	SEARCH Alliance San Diego with Michael Quigley et al	https://www.gisaid.org	?	?	2020-06-04
USA/CA-SR0228/2020	ncov	EPI_ISL_437574	?	2020-04-07	North America	USA	California	San Diego	North America	USA	California	genome	29891	Human	?	?	B.1	GH	Scripps Medical Laboratory	Andersen lab at Scripps Research	SEARCH Alliance San Diego with Michael Quigley et al	https://www.gisaid.org	?	?	2020-05-11
USA/CA-ALSR-1662/2020	ncov	EPI_ISL_494723	?	2020-03-25	North America	USA	California	San Diego	North America	USA	California	genome	29854	Human	?	?	B.1	GH	San Diego County Public Health Laboratory	Andersen lab at Scripps Research	SEARCH Alliance San Diego with Tracy Basler et al	https://www.gisaid.org	?	?	2020-07-22
USA/CA-ALSR-1687/2020	ncov	EPI_ISL_494744	?	2020-03-25	North America	USA	California	San Diego	North America	USA	California	genome	29894	Human	?	?	B.1	GH	San Diego County Public Health Laboratory	Andersen lab at Scripps Research	SEARCH Alliance San Diego with Tracy Basler et al	https://www.gisaid.org	?	?	2020-07-22
USA/CA-ALSR-0689-SAN/2020	ncov	EPI_ISL_483304	?	2020-03-27	North America	USA	California	San Diego	North America	USA	California	genome	29897	Human	?	?	B.1	GH	UC San Diego Center for Advanced Laboratory Medicine	Andersen lab at Scripps Research	SEARCH Alliance San Diego with David Pride et al	https://www.gisaid.org	?	?	2020-07-07
USA/CA-SR0409/2020	ncov	EPI_ISL_458279	?	2020-04-11	North America	USA	California	San Diego	North America	USA	California	genome	29901	Human	?	?	B.1	GH	Scripps Medical Laboratory	Andersen lab at Scripps Research	SEARCH Alliance San Diego with Michael Quigley et al	https://www.gisaid.org	?	?	2020-06-04
USA/CA-SR0188/2020	ncov	EPI_ISL_437592	?	2020-03-28	North America	USA	California	San Diego	North America	USA	California	genome	29897	Human	?	?	B.1	GH	Scripps Medical Laboratory	Andersen lab at Scripps Research	SEARCH Alliance San Diego with Michael Quigley et al	https://www.gisaid.org	?	?	2020-05-11
USA/CA-ALSR-1171/2020	ncov	EPI_ISL_494412	?	2020-04-01	North America	USA	California		North America	USA	California	genome	29887	Human	?	?	B.1	GH	San Diego County Public Health Laboratory	Andersen lab at Scripps Research	SEARCH Alliance San Diego with Tracy Basler et al	https://www.gisaid.org	?	?	2020-07-21
USA/CA-SR0368/2020	ncov	EPI_ISL_458251	?	2020-04-15	North America	USA	California	San Diego	North America	USA	California	genome	29865	Human	?	?	B.1	GH	Scripps Medical Laboratory	Andersen lab at Scripps Research	SEARCH Alliance San Diego with Michael Quigley et al	https://www.gisaid.org	?	?	2020-06-04
USA/CA-ALSR-1419/2020	ncov	EPI_ISL_494592	?	2020-03-16	North America	USA	California	San Diego	North America	USA	California	genome	29862	Human	?	?	B.1	GH	San Diego County Public Health Laboratory	Andersen lab at Scripps Research	SEARCH Alliance San Diego with Tracy Basler et al	https://www.gisaid.org	?	?	2020-07-22
USA/CA-SR0359/2020	ncov	EPI_ISL_458243	?	2020-04-12	North America	USA	California	San Diego	North America	USA	California	genome	29864	Human	?	?	B.1	GH	Scripps Medical Laboratory	Andersen lab at Scripps Research	SEARCH Alliance San Diego with Michael Quigley et al	https://www.gisaid.org	?	?	2020-06-04
USA/CA-ALSR-0671-SAN/2020	ncov	EPI_ISL_483291	?	2020-04-24	North America	USA	California	San Diego	North America	USA	California	genome	29862	Human	?	?	B.1	GH	UC San Diego Center for Advanced Laboratory Medicine	Andersen lab at Scripps Research	SEARCH Alliance San Diego with David Pride et al	https://www.gisaid.org	?	?	2020-07-07
USA/CA-ALSR-1393/2020	ncov	EPI_ISL_494581	?	2020-05-07	North America	USA	California	San Diego	North America	USA	California	genome	29864	Human	?	?	B.1	GH	San Diego County Public Health Laboratory	Andersen lab at Scripps Research	SEARCH Alliance San Diego with Tracy Basler et al	https://www.gisaid.org	?	?	2020-07-22
USA/CA-ALSR-0541-SAN/2020	ncov	EPI_ISL_483212	?	2020-04-24	North America	USA	California	San Diego	North America	USA	California	genome	29899	Human	?	?	B.1	GH	UC San Diego Center for Advanced Laboratory Medicine	Andersen lab at Scripps Research	SEARCH Alliance San Diego with David Pride et al	https://www.gisaid.org	?	?	2020-07-07
USA/CA-ALSR-0795-SAN/2020	ncov	EPI_ISL_483363	?	2020-04-04	North America	USA	California	San Diego	North America	USA	California	genome	29858	Human	?	?	B.1	GH	UC San Diego Center for Advanced Laboratory Medicine	Andersen lab at Scripps Research	SEARCH Alliance San Diego with David Pride et al	https://www.gisaid.org	?	?	2020-07-07
USA/CA-ALSR-1588/2020	ncov	EPI_ISL_494676	?	2020-04-22	North America	USA	California	San Diego	North America	USA	California	genome	29864	Human	?	?	B.1	GH	Scripps Medical Laboratory	Andersen lab at Scripps Research	SEARCH Alliance San Diego with Michael Quigley et al	https://www.gisaid.org	?	?	2020-07-22
USA/CA-SR0373/2020	ncov	EPI_ISL_458256	?	2020-04-07	North America	USA	California	San Diego	North America	USA	California	genome	29882	Human	?	?	B.1	GH	Scripps Medical Laboratory	Andersen lab at Scripps Research	SEARCH Alliance San Diego with Michael Quigley et al	https://www.gisaid.org	?	?	2020-06-04
USA/CA-SR0135/2020	ncov	EPI_ISL_445116	?	2020-03-31	North America	USA	California	San Diego	North America	USA	California	genome	29899	Human	?	?	B.1	GH	UC San Diego Center for Advanced Laboratory Medicine	Andersen lab at Scripps Research	SEARCH Alliance San Diego with David Pride et al	https://www.gisaid.org	?	?	2020-05-15
USA/CA-ALSR-1578/2020	ncov	EPI_ISL_494668	?	2020-04-03	North America	USA	California	San Diego	North America	USA	California	genome	29854	Human	?	?	B.1	GH	Scripps Medical Laboratory	Andersen lab at Scripps Research	SEARCH Alliance San Diego with Michael Quigley et al	https://www.gisaid.org	?	?	2020-07-22
USA/CA-ALSR-0766-SAN/2020	ncov	EPI_ISL_483345	?	2020-04-16	North America	USA	California	San Diego	North America	USA	California	genome	29886	Human	?	?	B.1	GH	UC San Diego Center for Advanced Laboratory Medicine	Andersen lab at Scripps Research	SEARCH Alliance San Diego with David Pride et al	https://www.gisaid.org	?	?	2020-07-07
USA/CA-ALSR-0697-SAN/2020	ncov	EPI_ISL_483308	?	2020-03-26	North America	USA	California	San Diego	North America	USA	California	genome	29895	Human	?	?	B.1	GH	UC San Diego Center for Advanced Laboratory Medicine	Andersen lab at Scripps Research	SEARCH Alliance San Diego with David Pride et al	https://www.gisaid.org	?	?	2020-07-07
USA/CA-ALSR-1254/2020	ncov	EPI_ISL_494458	?	2020-05-05	North America	USA	California	San Diego	North America	USA	California	genome	29886	Human	?	?	B.1	GH	San Diego County Public Health Laboratory	Andersen lab at Scripps Research	SEARCH Alliance San Diego with Tracy Basler et al	https://www.gisaid.org	?	?	2020-07-21
USA/CA-ALSR-1303/2020	ncov	EPI_ISL_494487	?	2020-05-03	North America	USA	California	San Diego	North America	USA	California	genome	29854	Human	?	?	B.1	GH	San Diego County Public Health Laboratory	Andersen lab at Scripps Research	SEARCH Alliance San Diego with Tracy Basler et al	https://www.gisaid.org	?	?	2020-07-21
USA/CA-ALSR-1275/2020	ncov	EPI_ISL_494473	?	2020-05-06	North America	USA	California	San Diego	North America	USA	California	genome	29849	Human	?	?	B.1	GH	San Diego County Public Health Laboratory	Andersen lab at Scripps Research	SEARCH Alliance San Diego with Tracy Basler et al	https://www.gisaid.org	?	?	2020-07-21
USA/CA-ALSR-1804/2020	ncov	EPI_ISL_512194	?	2020-05-11	North America	USA	California	San Diego	North America	USA	California	genome	29864	Human	?	?	B.1	GH	San Diego County Public Health Laboratory	Andersen lab at Scripps Research	SEARCH Alliance San Diego with Tracy Basler et al	https://www.gisaid.org	?	?	2020-08-11
USA/CA-ALSR-1301/2020	ncov	EPI_ISL_494485	?	2020-05-03	North America	USA	California	San Diego	North America	USA	California	genome	29849	Human	?	?	B.1	GH	San Diego County Public Health Laboratory	Andersen lab at Scripps Research	SEARCH Alliance San Diego with Tracy Basler et al	https://www.gisaid.org	?	?	2020-07-21
USA/CA-ALSR-1832/2020	ncov	EPI_ISL_512201	?	2020-05-15	North America	USA	California	San Diego	North America	USA	California	genome	29892	Human	?	?	B.1	GH	San Diego County Public Health Laboratory	Andersen lab at Scripps Research	SEARCH Alliance San Diego with Tracy Basler et al	https://www.gisaid.org	?	?	2020-08-11
USA/CA-SR0349/2020	ncov	EPI_ISL_458237	?	2020-04-29	North America	USA	California	San Diego	North America	USA	California	genome	29854	Human	?	?	B.1	GH	Scripps Medical Laboratory	Andersen lab at Scripps Research	SEARCH Alliance San Diego with Michael Quigley et al	https://www.gisaid.org	?	?	2020-06-04
USA/CA-ALSR-1231/2020	ncov	EPI_ISL_494452	?	2020-05-06	North America	USA	California	San Diego	North America	USA	California	genome	29887	Human	?	?	B.1	GH	San Diego County Public Health Laboratory	Andersen lab at Scripps Research	SEARCH Alliance San Diego with Tracy Basler et al	https://www.gisaid.org	?	?	2020-07-21
USA/CA-SR0358/2020	ncov	EPI_ISL_458242	?	2020-04-20	North America	USA	California	San Diego	North America	USA	California	genome	29856	Human	?	?	B.1	GH	Scripps Medical Laboratory	Andersen lab at Scripps Research	SEARCH Alliance San Diego with Michael Quigley et al	https://www.gisaid.org	?	?	2020-06-04
USA/CA-SR0448/2020	ncov	EPI_ISL_467972	?	2020-04-18	North America	USA	California	San Diego	North America	USA	California	genome	29849	Human	?	?	B.1	GH	Scripps Medical Laboratory	Andersen lab at Scripps Research	SEARCH Alliance San Diego with Michael Quigley et al	https://www.gisaid.org	?	?	2020-06-16
USA/UT-QDX-17/2020	ncov	EPI_ISL_467915	?	2020-03-12	North America	USA	Utah		North America	USA	Utah	genome	29779	Human	48	Male	B.1	GH	Quest Diagnostics	Quest Diagnostics	Anderson et al	https://www.gisaid.org	?	?	2020-06-15
USA/CA-ALSR-1443/2020	ncov	EPI_ISL_494605	?	2020-03-28	North America	USA	California	San Diego	North America	USA	California	genome	29872	Human	?	?	B.1	GH	Scripps Medical Laboratory	Andersen lab at Scripps Research	SEARCH Alliance San Diego with Michael Quigley et al	https://www.gisaid.org	?	?	2020-07-22
USA/CA-IGI-0069/2020	ncov	EPI_ISL_511823	?	2020-06-10	North America	USA	California	Alameda County	North America	USA	California	genome	29864	Human	?	?	B.1	GH	Innovative Genomics Institute, UC Berkeley	Innovative Genomics Institute, UC Berkeley	Stacia Wyman et al	https://www.gisaid.org	?	?	2020-08-08
USA/CA-ALSR-1620/2020	ncov	EPI_ISL_494691	?	2020-04-23	North America	USA	California	San Diego	North America	USA	California	genome	29854	Human	?	?	B.1	GH	Scripps Medical Laboratory	Andersen lab at Scripps Research	SEARCH Alliance San Diego with Michael Quigley et al	https://www.gisaid.org	?	?	2020-07-22
USA/CA-ALSR-0590-SAN/2020	ncov	EPI_ISL_483245	?	2020-04-14	North America	USA	California	San Diego	North America	USA	California	genome	29854	Human	?	?	B.1	GH	UC San Diego Center for Advanced Laboratory Medicine	Andersen lab at Scripps Research	SEARCH Alliance San Diego with David Pride et al	https://www.gisaid.org	?	?	2020-07-07
USA/CA-ALSR-0586-SAN/2020	ncov	EPI_ISL_483242	?	2020-04-14	North America	USA	California	San Diego	North America	USA	California	genome	29886	Human	?	?	B.1	GH	UC San Diego Center for Advanced Laboratory Medicine	Andersen lab at Scripps Research	SEARCH Alliance San Diego with David Pride et al	https://www.gisaid.org	?	?	2020-07-07
USA/CA-ALSR-0822-SAN/2020	ncov	EPI_ISL_483382	?	2020-04-03	North America	USA	California	San Diego	North America	USA	California	genome	29899	Human	?	?	B.1	GH	UC San Diego Center for Advanced Laboratory Medicine	Andersen lab at Scripps Research	SEARCH Alliance San Diego with David Pride et al	https://www.gisaid.org	?	?	2020-07-07
USA/CA-ALSR-0515-SAN/2020	ncov	EPI_ISL_483194	?	2020-03-04	North America	USA	California	San Diego	North America	USA	California	genome	29887	Human	?	?	B.1	GH	UC San Diego Center for Advanced Laboratory Medicine	Andersen lab at Scripps Research	SEARCH Alliance San Diego with David Pride et al	https://www.gisaid.org	?	?	2020-07-07
USA/CA-ALSR-0764-SAN/2020	ncov	EPI_ISL_483343	?	2020-04-03	North America	USA	California	San Diego	North America	USA	California	genome	29849	Human	?	?	B.1	GH	UC San Diego Center for Advanced Laboratory Medicine	Andersen lab at Scripps Research	SEARCH Alliance San Diego with David Pride et al	https://www.gisaid.org	?	?	2020-07-07
USA/CA-ALSR-0718-SAN/2020	ncov	EPI_ISL_483321	?	2020-03-27	North America	USA	California	San Diego	North America	USA	California	genome	29899	Human	?	?	B.1	GH	UC San Diego Center for Advanced Laboratory Medicine	Andersen lab at Scripps Research	SEARCH Alliance San Diego with David Pride et al	https://www.gisaid.org	?	?	2020-07-07
USA/CA-ALSR-1432/2020	ncov	EPI_ISL_494598	?	2020-03-27	North America	USA	California	San Diego	North America	USA	California	genome	29896	Human	?	?	B.1	GH	Scripps Medical Laboratory	Andersen lab at Scripps Research	SEARCH Alliance San Diego with Michael Quigley et al	https://www.gisaid.org	?	?	2020-07-22
USA/UT-022/2020	ncov	EPI_ISL_418964	?	2020-03-14	North America	USA	Utah		North America	USA	Utah	genome	29901	Human	?	?	B.1	GH	Utah Public Health Laboratory	Utah Public Health Laboratory	Erin Young et al	https://www.gisaid.org	?	?	2020-03-31
USA/UT-021/2020	ncov	EPI_ISL_418963	?	2020-03-14	North America	USA	Utah		North America	USA	Utah	genome	29862	Human	?	?	B.1	GH	Utah Public Health Laboratory	Utah Public Health Laboratory	Erin Young et al	https://www.gisaid.org	?	?	2020-03-31
USA/CA-CZB-1227/2020	ncov	EPI_ISL_450476	?	2020-03-25	North America	USA	California	Santa Clara County	North America	USA	California	genome	29827	Human	38	Male	B.1	GH	Stanford clinical virology lab	Chan-Zuckerberg Biohub	Benjamin Pinksy et al	https://www.gisaid.org	?	?	2020-05-21
USA/CA-CZB-1341/2020	ncov	EPI_ISL_468360	?	2020-04-08	North America	USA	California	Alameda County	North America	USA	California	genome	29813	Human	?	?	B.1	GH	Alameda County Public Health Lab	Chan-Zuckerberg Biohub	CZB Cliahub Consortium et al	https://www.gisaid.org	?	?	2020-06-16
USA/CA-SR0128/2020	ncov	EPI_ISL_445113	?	2020-03-28	North America	USA	California	San Diego	North America	USA	California	genome	29899	Human	?	?	B.1	GH	UC San Diego Center for Advanced Laboratory Medicine	Andersen lab at Scripps Research	SEARCH Alliance San Diego with David Pride et al	https://www.gisaid.org	?	?	2020-05-15
USA/CA-SR0193/2020	ncov	EPI_ISL_437588	?	2020-03-23	North America	USA	California	San Diego	North America	USA	California	genome	29864	Human	?	?	B.1	GH	Scripps Medical Laboratory	Andersen lab at Scripps Research	SEARCH Alliance San Diego with Michael Quigley et al	https://www.gisaid.org	?	?	2020-05-11
USA/CA-ALSR-0943-SAN/2020	ncov	EPI_ISL_483427	?	2020-03-28	North America	USA	California	San Diego	North America	USA	California	genome	29901	Human	?	?	B.1	GH	UC San Diego Center for Advanced Laboratory Medicine	Andersen lab at Scripps Research	SEARCH Alliance San Diego with David Pride et al	https://www.gisaid.org	?	?	2020-07-07
USA/CA-CZB-1560/2020	ncov	EPI_ISL_468497	?	2020-03-30	North America	USA	California	Ventura County	North America	USA	California	genome	29813	Human	?	?	B.1	GH	Ventura County Public Health Lab	Chan-Zuckerberg Biohub	CZB Cliahub Consortium et al	https://www.gisaid.org	?	?	2020-06-16
USA/CA-CZB-1563/2020	ncov	EPI_ISL_468500	?	2020-04-02	North America	USA	California	Ventura County	North America	USA	California	genome	29841	Human	?	?	B.1	GH	Ventura County Public Health Lab	Chan-Zuckerberg Biohub	CZB Cliahub Consortium et al	https://www.gisaid.org	?	?	2020-06-16
USA/CA-CZB-1562/2020	ncov	EPI_ISL_468499	?	2020-04-02	North America	USA	California	Ventura County	North America	USA	California	genome	29864	Human	?	?	B.1	GH	Ventura County Public Health Lab	Chan-Zuckerberg Biohub	CZB Cliahub Consortium et al	https://www.gisaid.org	?	?	2020-06-16
USA/CA-SR0189/2020	ncov	EPI_ISL_437591	?	2020-03-26	North America	USA	California	San Diego	North America	USA	California	genome	29864	Human	?	?	B.1	GH	Scripps Medical Laboratory	Andersen lab at Scripps Research	SEARCH Alliance San Diego with Michael Quigley et al	https://www.gisaid.org	?	?	2020-05-11
USA/CA-CZB-1457/2020	ncov	EPI_ISL_468418	?	2020-04-11	North America	USA	California	San Luis Obispo County	North America	USA	California	genome	29846	Human	?	?	B.1	GH	County of San Luis Obispo Public Health Laboratory	Chan-Zuckerberg Biohub	CZB Cliahub Consortium et al	https://www.gisaid.org	?	?	2020-06-16
USA/CA-CZB-1459/2020	ncov	EPI_ISL_468420	?	2020-04-19	North America	USA	California	San Luis Obispo County	North America	USA	California	genome	29856	Human	?	?	B.1	GH	County of San Luis Obispo Public Health Laboratory	Chan-Zuckerberg Biohub	CZB Cliahub Consortium et al	https://www.gisaid.org	?	?	2020-06-16
USA/CA-ALSR-0815-SAN/2020	ncov	EPI_ISL_483377	?	2020-03-30	North America	USA	California	San Diego	North America	USA	California	genome	29877	Human	?	?	B.1	GH	UC San Diego Center for Advanced Laboratory Medicine	Andersen lab at Scripps Research	SEARCH Alliance San Diego with David Pride et al	https://www.gisaid.org	?	?	2020-07-07
USA/CA-ALSR-0700-SAN/2020	ncov	EPI_ISL_483311	?	2020-03-28	North America	USA	California	San Diego	North America	USA	California	genome	29864	Human	?	?	B.1	GH	UC San Diego Center for Advanced Laboratory Medicine	Andersen lab at Scripps Research	SEARCH Alliance San Diego with David Pride et al	https://www.gisaid.org	?	?	2020-07-07
USA/CA-ALSR-0849-SAN/2020	ncov	EPI_ISL_483397	?	2020-04-23	North America	USA	California	San Diego	North America	USA	California	genome	29865	Human	?	?	B.1	GH	UC San Diego Center for Advanced Laboratory Medicine	Andersen lab at Scripps Research	SEARCH Alliance San Diego with David Pride et al	https://www.gisaid.org	?	?	2020-07-07
USA/NY-Wadsworth-10690-01/2020	ncov	EPI_ISL_426028	?	2020-03-04	North America	USA	New York		North America	USA	New York	genome	29822	Human	45	Male	B.1	GH	Wadsworth Center, New York State Department.of Health	Wadsworth Center, New York State Department.of Health	Kirsten St. George et al	https://www.gisaid.org	?	?	2020-04-14
USA/VA-DCLS-0549/2020	ncov	EPI_ISL_485850	?	2020-03-12	North America	USA	Virginia		North America	USA	Virginia	genome	29869	Human	?	?	B.1	GH	Virginia DCLS	Virginia DCLS	Virginia DCLS et al	https://www.gisaid.org	?	?	2020-07-09
USA/MD-HP00033/2020	ncov	EPI_ISL_438226	?	2020-03-16	North America	USA	Maryland		North America	USA	Maryland	genome	29782	Human	42	Male	B.1	GH	Johns Hopkins Hospital Department of Pathology	Johns Hopkins Hospital Department of Pathology	Peter M. Thielen et al	https://www.gisaid.org	?	?	2020-05-12
USA/MD-HP00064/2020	ncov	EPI_ISL_457806	?	2020-03-16	North America	USA	Maryland		North America	USA	Maryland	genome	29782	Human	41	Female	B.1	GH	Johns Hopkins Hospital Department of Pathology	Johns Hopkins Hospital Department of Pathology	Peter M. Thielen et al	https://www.gisaid.org	?	?	2020-06-02
USA/OR-OHSU-0258/2020	ncov	EPI_ISL_509083	?	2020-04-11	North America	USA	Oregon	Washington County OR	North America	USA	Oregon	genome	29840	Human	49	Female	B.1	GH	OHSU Lab Services Molecular Microbiology Lab	Oregon SARS-CoV-2 Genome Sequencing Center	Brendan L. O'Connell et al	https://www.gisaid.org	?	?	2020-08-05
USA/CA-CZB-2089/2020	ncov	EPI_ISL_486332	?	2020-05-06	North America	USA	California	San Joaquin County	North America	USA	California	genome	29901	Human	?	?	B.1	GH	San Joaquin County Public Health Lab	Chan-Zuckerberg Biohub	CZB Cliahub Consortium et al	https://www.gisaid.org	?	?	2020-07-10
Australia/ACT0051/2020	ncov	EPI_ISL_498518	?	2020-04	Oceania	Australia	Australian Capital Territory		Oceania	Australia	Australian Capital Territory	genome	29782	Human	?	?	B.1	GH	ACT Pathology	Schwessinger Lab	Ashley Jones et al	https://www.gisaid.org	?	?	2020-07-27
Australia/ACT0059/2020	ncov	EPI_ISL_498523	?	2020-04	Oceania	Australia	Australian Capital Territory		Oceania	Australia	Australian Capital Territory	genome	29782	Human	?	?	B.1	GH	ACT Pathology	Schwessinger Lab	Ashley Jones et al	https://www.gisaid.org	?	?	2020-07-27
Australia/VIC95/2020	ncov	EPI_ISL_419806	?	2020-03-16	Oceania	Australia	Victoria		Oceania	Australia	Victoria	genome	29891	Human	22	Male	B.1	GH	Victorian Infectious Diseases Reference Laboratory (VIDRL)	Victorian Infectious Diseases Reference Laboratory and Microbiological Diagnostic Unit Public Health Laboratory, Doherty Institute	Caly L. et al	https://www.gisaid.org	Tracking the COVID-19 pandemic in Australia using genomics	https://dx.doi.org/10.1101/2020.05.12.20099929	2020-04-03
USA/UT-097/2020	ncov	EPI_ISL_430035	?	2020-03-15	North America	USA	Utah		North America	USA	Utah	genome	29888	Human	?	?	B.1	GH	Utah Public Health Laboratory	Utah Public Health Laboratory	Erin Young et al	https://www.gisaid.org	?	?	2020-04-25
USA/UT-033/2020	ncov	EPI_ISL_417976	?	2020-03-19	North America	USA	Utah		North America	USA	Utah	genome	29903	Human	?	?	B.1	GH	Utah Public Health Laboratory	Utah Public Health Laboratory	Erin Young et al	https://www.gisaid.org	?	?	2020-03-27
USA/MN-MDH-1251/2020	ncov	EPI_ISL_482972	?	2020-06-02	North America	USA	Minnesota		North America	USA	Minnesota	genome	29818	Human	?	Unknown	B.1	GH	Mayo Clinic & Mayo Clinic Laboratories	Minnesota Department of Health, Public Health Laboratory	Matt Plumb et al	https://www.gisaid.org	?	?	2020-07-06
Canada/ON_PHL3692/2020	ncov	EPI_ISL_418360	?	2020-03-11	North America	Canada	Ontario		North America	Canada	Ontario	genome	29834	Human	26	Female	B.1	GH	Public Health Ontario Laboratories	Public Health Ontario Laboratories	Alireza Eshaghi et al	https://www.gisaid.org	?	?	2020-03-30
USA/VA-DCLS-0848/2020	ncov	EPI_ISL_516712	?	2020-04-25	North America	USA	Virginia		North America	USA	Virginia	genome	29870	Human	?	?	B.1	GH	Virginia DCLS	Virginia DCLS	Virginia DCLS et al	https://www.gisaid.org	?	?	2020-08-21
Morocco/RMPS-06/2020	ncov	EPI_ISL_469054	?	2020-04-01	Africa	Morocco	Morocco		Africa	Morocco	Morocco	genome	29903	Human	?	?	B.1	GH	LNR National Reference Laboratory, Mohammed VI University of Health Sciences	Medical Biotechnology Laboratory, Rabat Medical and Pharmacy School, Mohammed The Vth University in Rabat	Meriem LAAMARTI et al	https://www.gisaid.org	Genetic analysis of SARS-CoV-2 strains collected from North Africa: viral origins and mutational spectrum	https://www.biorxiv.org/content/10.1101/2020.06.30.181123v1	2020-06-17
USA/IL-QDX-198/2020	ncov	EPI_ISL_494515	?	2020-04-30	North America	USA	Illinois		North America	USA	Illinois	genome	29782	Human	30	Male	B.1	GH	Quest Diagnostics	Quest Diagnostics	Anderson et al	https://www.gisaid.org	?	?	2020-07-22
USA/WA-S957/2020	ncov	EPI_ISL_463447	?	2020-04-28	North America	USA	Washington		North America	USA	Washington	genome	29841	Human	?	?	B.1	GH	Washington State Department of Health	Seattle Flu Study	Chu et al et al	https://www.gisaid.org	?	?	2020-06-10
USA/WA-S958/2020	ncov	EPI_ISL_463448	?	2020-04-29	North America	USA	Washington		North America	USA	Washington	genome	29870	Human	?	?	B.1	GH	Washington State Department of Health	Seattle Flu Study	Chu et al et al	https://www.gisaid.org	?	?	2020-06-10
USA/WA-QDX-235/2020	ncov	EPI_ISL_498744	?	2020-04-27	North America	USA	Washington		North America	USA	Washington	genome	29782	Human	50	Female	B.1	GH	Quest Diagnostics	Quest Diagnostics	Rosenthal et al	https://www.gisaid.org	?	?	2020-07-28
USA/WA-S1266/2020	ncov	EPI_ISL_495716	?	2020-05-13	North America	USA	Washington	King County	North America	USA	Washington	genome	29857	Human	?	?	B.1	GH	Washington State Department of Health	Seattle Flu Study	Deborah A. Nickerson et al	https://www.gisaid.org	?	?	2020-07-23
France/IDF3368/2020	ncov	EPI_ISL_443302	?	2020-03-23	Europe	France	Ile de France	Cergy	Europe	France	Ile de France	genome	29788	Human	66	Male	B.1	GH	Cabinet M√©dical	National Reference Center for Viruses of Respiratory Infections, Institut Pasteur, Paris	M√©lanie Albert et al	https://www.gisaid.org	?	?	2020-05-12
USA/CA-SR0258/2020	ncov	EPI_ISL_437554	?	2020-03-19	North America	USA	California	San Diego	North America	USA	California	genome	29899	Human	?	?	B.1	GH	Scripps Medical Laboratory	Andersen lab at Scripps Research	SEARCH Alliance San Diego with Michael Quigley et al	https://www.gisaid.org	?	?	2020-05-11
USA/NY-NYUMC587/2020	ncov	EPI_ISL_444704	?	2020-03-30	North America	USA	New York	Queens	North America	USA	New York	genome	29902	Human	27	Male	B.1	GH	NYU Langone Health	Departments of Pathology and Medicine, New York University School of Medicine	Maria Aguero-Rosenfeld et al	https://www.gisaid.org	?	?	2020-05-14
USA/NY-NYUMC560/2020	ncov	EPI_ISL_444677	?	2020-03-31	North America	USA	New York	Queens	North America	USA	New York	genome	29902	Human	77	Female	B.1	GH	NYU Langone Health	Departments of Pathology and Medicine, New York University School of Medicine	Maria Aguero-Rosenfeld et al	https://www.gisaid.org	?	?	2020-05-14
Netherlands/Zeeland_5/2020	ncov	EPI_ISL_461287	?	2020-03-18	Europe	Netherlands	Zeeland		Europe	Netherlands	Zeeland	genome	29775	Human	?	?	B.1	GH	Dutch COVID-19 response team	Erasmus Medical Center	Bas Oude Munnink et al	https://www.gisaid.org	?	?	2020-06-06
USA/CA-SR0386/2020	ncov	EPI_ISL_458265	?	2020-04-10	North America	USA	California	San Diego	North America	USA	California	genome	29854	Human	?	?	B.1	GH	Scripps Medical Laboratory	Andersen lab at Scripps Research	SEARCH Alliance San Diego with Michael Quigley et al	https://www.gisaid.org	?	?	2020-06-04
Netherlands/NoordBrabant_107/2020	ncov	EPI_ISL_455291	?	2020-04-04	Europe	Netherlands	North Brabant		Europe	Netherlands	North Brabant	genome	29775	Human	?	?	B.1	GH	Dutch COVID-19 response team	Erasmus Medical Center	Bas Oude Munnink et al	https://www.gisaid.org	?	?	2020-05-29
Netherlands/NoordBrabant_109/2020	ncov	EPI_ISL_460790	?	2020-04-14	Europe	Netherlands	North Brabant		Europe	Netherlands	North Brabant	genome	29775	Human	?	?	B.1	GH	Dutch COVID-19 response team	Erasmus Medical Center	Bas Oude Munnink et al	https://www.gisaid.org	?	?	2020-06-06
Netherlands/NoordBrabant_108/2020	ncov	EPI_ISL_460789	?	2020-04-10	Europe	Netherlands	North Brabant		Europe	Netherlands	North Brabant	genome	29775	Human	?	?	B.1	GH	Dutch COVID-19 response team	Erasmus Medical Center	Bas Oude Munnink et al	https://www.gisaid.org	?	?	2020-06-06
USA/VA-DCLS-0891/2020	ncov	EPI_ISL_516678	?	2020-05-12	North America	USA	Virginia		North America	USA	Virginia	genome	29902	Human	?	?	B.1	GH	Virginia DCLS	Virginia DCLS	Virginia DCLS et al	https://www.gisaid.org	?	?	2020-08-21
Australia/VIC1344/2020	ncov	EPI_ISL_430697	?	2020-04-14	Oceania	Australia	Victoria		Oceania	Australia	Victoria	genome	29817	Human	32	Male	B.1	GH	Victorian Infectious Diseases Reference Laboratory (VIDRL)	Microbiological Diagnostic Unit Public Health Laboratory and Victorian Infectious Diseases Reference Laboratory, The Peter Doherty Institute for Infection and Immunity	Caly L. et al	https://www.gisaid.org	?	?	2020-04-27
USA/MI-MDHHS-SC20213/2020	ncov	EPI_ISL_447184	?	2020-03-26	North America	USA	Michigan		North America	USA	Michigan	genome	29815	Human	?	?	B.1	GH	Michigan Department of Health and Human Services, Bureau of Laboratories	Michigan Department of Health and Human Services, Bureau of Laboratories	Blankenship HM et al	https://www.gisaid.org	?	?	2020-05-16
Thailand/Bangkok-0048/2020	ncov	EPI_ISL_429184	?	2020-03-28	Asia	Thailand	Bangkok		Asia	Thailand	Bangkok	genome	29806	Human	?	?	B.1	GH	Ramathibodi Hospital	COVID-19 Network Investigations (CONI) Alliance	Elizabeth Batty et al	https://www.gisaid.org	Genomic surveillance of SARS-CoV-2 in Thailand reveals mixed imported populations, a local lineage expansion and a virus with truncated ORF7a	https://dx.doi.org/10.1101/2020.05.22.20108498	2020-04-23
USA/MI-MDHHS-SC20435/2020	ncov	EPI_ISL_452309	?	2020-03-14	North America	USA	Michigan		North America	USA	Michigan	genome	29814	Human	?	?	B.1	GH	Michigan Department of Health and Human Services, Bureau of Laboratories	Michigan Department of Health and Human Services, Bureau of Laboratories	Blankenship HM et al	https://www.gisaid.org	?	?	2020-05-27
USA/MI-MDHHS-SC20053/2020	ncov	EPI_ISL_437140	?	2020-03-20	North America	USA	Michigan		North America	USA	Michigan	genome	29825	Human	?	?	B.1	GH	Michigan Department of Health and Human Services, Bureau of Laboratories	Michigan Department of Health and Human Services, Bureau of Laboratories	Blankenship HM et al	https://www.gisaid.org	?	?	2020-05-08
USA/MN-MDH-1286/2020	ncov	EPI_ISL_483007	?	2020-03-22	North America	USA	Minnesota		North America	USA	Minnesota	genome	29823	Human	?	Unknown	B.1	GH	Minnesota Department of Health, Public Health Laboratory	Minnesota Department of Health, Public Health Laboratory	Matt Plumb et al	https://www.gisaid.org	?	?	2020-07-06
USA/MI-MDHHS-SC21358/2020	ncov	EPI_ISL_507612	?	2020-04-01	North America	USA	Michigan		North America	USA	Michigan	genome	29806	Human	?	?	B.1	GH	Michigan Department of Health and Human Services, Bureau of Laboratories	Michigan Department of Health and Human Services, Bureau of Laboratories	Blankenship HM et al	https://www.gisaid.org	?	?	2020-08-03
Georgia/Tb-673/2020	ncov	EPI_ISL_416478	?	2020-03-14	Asia	Georgia	Tbilisi		Asia	Georgia	Tbilisi	genome	29833	Human	?	Male	B.1	GH	R. G. Lugar Center for Public Health Research, National Center for Disease Control and Public Health (NCDC) of Georgia.	R. G. Lugar Center for Public Health Research, National Center for Disease Control and Public Health (NCDC) of Georgia.	Marine Murtskhvaladze et al	https://www.gisaid.org	?	?	2020-03-22
Iceland/571/2020	ncov	EPI_ISL_424591	?	2020-03-28	Europe	Iceland	Reykjavik		Europe	Iceland	Reykjavik	genome	29836	Human	62	Male	B.1	GH	The National University Hospital of Iceland	deCODE genetics	Daniel F Gudbjartsson et al	https://www.gisaid.org	Spread of SARS-CoV-2 in the Icelandic Population	https://dx.doi.org/10.1056/NEJMoa2006100	2020-04-13
USA/WA-S653/2020	ncov	EPI_ISL_438206	?	2020-04-15	North America	USA	Washington		North America	USA	Washington	genome	29859	Human	?	?	B.1	GH	Washington State Department of Health	Seattle Flu Study	Chu et al et al	https://www.gisaid.org	?	?	2020-05-12
USA/NC_200241/2020	ncov	EPI_ISL_454799	?	2020-03	North America	USA	North Carolina		North America	USA	North Carolina	genome	29834	Human	?	?	B.1	GH	Dirk Dittmer	Dirk Dittmer	Bailey et al	https://www.gisaid.org	High-density amplicon sequencing identifies community spread and ongoing evolution of SARS-CoV-2 in the Southern United States	https://www.biorxiv.org/content/10.1101/2020.06.19.161141v1	2020-05-28
Singapore/594/2020	ncov	EPI_ISL_483617	?	2020-03-27	Asia	Singapore	Singapore		Asia	Singapore	Singapore	genome	29887	Human	24	Male	B.1.114	GH	National Public Health Laboratory, National Centre for Infectious Diseases	National Public Health Laboratory, National Centre for Infectious Diseases	Mak TM et al	https://www.gisaid.org	?	?	2020-07-08
Netherlands/NA_653/2020	ncov	EPI_ISL_461088	?	2020	Europe	Netherlands	Netherlands		Europe	Netherlands	Netherlands	genome	29775	Human	?	?	B.1	GH	Dutch COVID-19 response team	Erasmus Medical Center	Bas Oude Munnink et al	https://www.gisaid.org	?	?	2020-06-06
Netherlands/NA_586/2020	ncov	EPI_ISL_460750	?	2020	Europe	Netherlands	Netherlands		Europe	Netherlands	Netherlands	genome	29775	Human	?	?	B.1	GH	Dutch COVID-19 response team	Erasmus Medical Center	Bas Oude Munnink et al	https://www.gisaid.org	?	?	2020-06-06
Taiwan/NTU09/2020	ncov	EPI_ISL_422412	?	2020-03-14	Asia	Taiwan	Taiwan	Taipei	Europe	Austria	Austria	genome	29870	Human	38	Male	B.1	GH	Department of Laboratory Medicine, National Taiwan University Hospital	Microbial Genomics Core Lab, National Taiwan University Centers of Genomic and Precision Medicine	Shiou-Hwei Yeh et al	https://www.gisaid.org	?	?	2020-04-10
Denmark/ALAB-HH-154/2020	ncov	EPI_ISL_452029	?	2020-03-19	Europe	Denmark	Denmark		Europe	Denmark	Denmark	genome	29782	Human	?	?	B.1	GH	Department of Clinical Microbiology, Copenhagen University Hospital, Hvidovre, Kettegaard Alle 30, 2650 Hvidovre.	Albertsen lab, Department of Chemistry and Bioscience, Aalborg University, Denmark	Rasmus Kirkegaard et al	https://www.gisaid.org	?	?	2020-05-26
Denmark/ALAB-SSI-608/2020	ncov	EPI_ISL_436991	?	2020-03-26	Europe	Denmark	Denmark		Europe	Denmark	Denmark	genome	29782	Human	?	?	B.1	GH	Department of Virus and Microbiological Special Diagnostics, Statens Serum Institut, Copenhagen, Denmark, Artillerivej 5, 2300 Copenahgen S	Albertsen lab, Department of Chemistry and Bioscience, Aalborg University, Denmark	Rasmus Kirkegaard et al	https://www.gisaid.org	?	?	2020-05-08
Denmark/ALAB-SSI513/2020	ncov	EPI_ISL_429581	?	2020-03-24	Europe	Denmark	Denmark		Europe	Denmark	Denmark	genome	29782	Human	?	?	B.1	GH	Department of Virus and Microbiological Special Diagnostics, Statens Serum Institut, Copenhagen, Denmark, Artillerivej 5, 2300 Copenahgen S	Albertsen lab, Department of Chemistry and Bioscience, Aalborg University, Denmark	Rasmus Kirkegaard et al	https://www.gisaid.org	?	?	2020-04-23
Denmark/ALAB-SSI375/2020	ncov	EPI_ISL_429480	?	2020-03-22	Europe	Denmark	Denmark		Europe	Denmark	Denmark	genome	29782	Human	?	?	B.1	GH	Department of Virus and Microbiological Special Diagnostics, Statens Serum Institut, Copenhagen, Denmark, Artillerivej 5, 2300 Copenahgen S	Albertsen lab, Department of Chemistry and Bioscience, Aalborg University, Denmark	Rasmus Kirkegaard et al	https://www.gisaid.org	?	?	2020-04-23
[truncated: 53,597 more rows]
[truncated: 4 more columns]

## Sheet: Phylogenetic Outliers
Table S3 (continued): List of accessions with corresponding metadata for those genomes removed following tree-buildling.
[truncated: 58 more rows]
